# Supplementary material for: Does the Netherlands comply with national law and Article 2 of human rights concerning deceased minors?
Source: PLoS One. 2025 Sep 17;20(9):e0332741. doi: 10.1371/journal.pone.0332741 (PMC12443281; doi:10.1371/journal.pone.0332741)
Supplement: S1 Table — The raw, unfiltered data. (XLSX) [file pone.0332741.s003.xlsx]

## Sheet: Voorblad
Sterfte van minderjarige kinderen per provincie, 2022 en 2023
Cijfers over personen, juni 2024
CBS, demografie
`juni 2024

## Sheet: Toelichting 
Toelichting bij de tabel
Inleiding
RUG wil een overzicht naar het aantal overleden minderjarigen per provincie, voor de jaren 2022 en 2023
Over de tabellen
De tabellenset bestaat uit een tabel over minderjarige overledenen.
Tabel 1 geeft het aantal personen dat is overleden in 2022 en 2023 uitgesplitst naar sterfte van ingezetenen in de BRP en doodgeboren kindjes.
Populatie
Het betreft overleden ingezetenen van de BRP en doodgeboren kindjes die via de telkaarten bij het CBS zijn binnen gekomen.
Aandachtspunten bij de cijfers
Personen die ingezetenen zijn op het moment van overlijden en op dat moment jonger zijn dan 18 jaar worden meegenomen. Er is dus gekeken naar leeftijd op moment van overlijden en niet naar leeftijd op 31 december.
Kindjes die in het doodgeborenen bestand zitten, zijn alleen geteld wanneer de zwangerschapsduur meer is dan 24 weken.
Kindjes die levendgeboren zijn hebben geen zwangerschapsduur. Een kind zit in het levendgeboren bestand wanneer het na de geboorte een teken van leven heeft gegeven.
Het kindje hoeft dus geen dag geleefd te hebben, het kan ook direct na de geboorte zijn overleden.
Variabelen
LeeftijdExact
Leeftijd op moment van de demografische gebeurtenis.
Doodgeboren
Een kindje is doodgeboren wanneer het na de geboorte geen teken van leven heeft gegeven. Het CBS krijgt daar geen aparte berichten van binnen, ondanks dat ouders wel aangifte kunnen doen van een doodgeboren kindje, maar krijgt dat binnen via een formulier dat de
arts invult. Dit is dus een stroom die het CBS buiten de BRP om binnen krijgt.

## Sheet: Tabel 1
Tabel 1
Sterfte van minderjarige kinderen naar provincie, 2022 en 2023
Publicatiejaar	Provincie	Overleden in de BRP	Doodgeboren	Totaal
2022	Drenthe	31	15	46
2022	Flevoland	30	17	47
2022	Fryslân	33	19	52
2022	Gelderland	113	59	172
2022	Groningen	33	12	45
2022	Limburg	44	28	72
2022	Noord-Brabant	130	44	174
2022	Noord-Holland	170	72	242
2022	Overijssel	71	35	106
2022	Utrecht	80	32	112
2022	Zeeland	17	4	21
2022	Zuid-Holland	186	90	276
2023	Drenthe	21	15	36
2023	Flevoland	25	23	48
2023	Fryslân	30	15	45
2023	Gelderland	123	67	190
2023	Groningen	27	10	37
2023	Limburg	41	16	57
2023	Noord-Brabant	152	73	225
2023	Noord-Holland	137	96	233
2023	Overijssel	58	39	97
2023	Utrecht	73	41	114
2023	Zeeland	20	11	31
2023	Zuid-Holland	222	101	323
Bron: CBS.
