# Supplementary material for: Does the Netherlands comply with national law and Article 2 of human rights concerning deceased minors?
Source: PLoS One. 2025 Sep 17;20(9):e0332741. doi: 10.1371/journal.pone.0332741 (PMC12443281; doi:10.1371/journal.pone.0332741)
Supplement: S2 Table — The raw, unfiltered data. (XLSX) [file pone.0332741.s004.xlsx]

## Sheet: Postmortem examinations
Jaar	leeftijdInJaar	leeftijdInMaanden	leeftijdInDagen	Provincie	ly_Onderzoeken	ly_AardVanOverlijden	ly_DoodsoorzaakCategorie	ly_Evaluatie	ly_Conclusie	ly_Advies
2022	17			Information removed to preserve anonymity.		2	1	Information removed to preserve anonymity.	niet natuurlijk overlijden	Information removed to preserve anonymity.
2023	14			Information removed to preserve anonymity.		2	6	Information removed to preserve anonymity.	Niet natuurlijk overlijden	Information removed to preserve anonymity.
2022	16			Information removed to preserve anonymity.		2	6	Information removed to preserve anonymity.	Niet natuurlijk overlijden	Information removed to preserve anonymity.
2023	17			Information removed to preserve anonymity.		2	1	Information removed to preserve anonymity.	Niet natuurlijk overlijden.	Information removed to preserve anonymity.
2023	5			Information removed to preserve anonymity.		2	6	Information removed to preserve anonymity.	niet natuurlijk overlijden	Information removed to preserve anonymity.
2022	3			Information removed to preserve anonymity.		2	3	Information removed to preserve anonymity.	Niet natuurlijk overlijden	Information removed to preserve anonymity.
2023			Information removed to preserve anonymity.	Information removed to preserve anonymity.		1	0	Information removed to preserve anonymity.	natuurlijk overlijden	Information removed to preserve anonymity.
2022			Information removed to preserve anonymity.	Information removed to preserve anonymity.	NODOK-onderzoek is ingezet	1	0	Information removed to preserve anonymity.	natuurlijk overlijden	Information removed to preserve anonymity.
2023	5			Information removed to preserve anonymity.		1	0	Information removed to preserve anonymity.	Natuurlijk overlijden	Information removed to preserve anonymity.
2022	15			Information removed to preserve anonymity.		2	1	Information removed to preserve anonymity.	Niet natuurlijk overlijden	Information removed to preserve anonymity.
2023			Information removed to preserve anonymity.	Information removed to preserve anonymity.		2	4	Information removed to preserve anonymity.	Onbekend	Information removed to preserve anonymity.
2022	16			Information removed to preserve anonymity.		2	1	Information removed to preserve anonymity.	Niet natuurlijk overlijden	Information removed to preserve anonymity.
2022	4			Information removed to preserve anonymity.		2	6	Information removed to preserve anonymity.	Niet natuurlijk overlijden	Information removed to preserve anonymity.
2022		Information removed to preserve anonymity.		Information removed to preserve anonymity.	Information removed to preserve anonymity.	1	0	Information removed to preserve anonymity.	Natuurlijk overlijden	Information removed to preserve anonymity.
2023	12			Information removed to preserve anonymity.		2	6	Information removed to preserve anonymity.	Niet natuurlijk overlijden	Information removed to preserve anonymity.
2023	14			Information removed to preserve anonymity.		2	6	Information removed to preserve anonymity.	Niet natuurlijk overlijden	Information removed to preserve anonymity.
2023		Information removed to preserve anonymity.		Information removed to preserve anonymity.		1	0	Information removed to preserve anonymity.	Natuurlijk overlijden	Information removed to preserve anonymity.
2022	6			Information removed to preserve anonymity.	NODOK-procedure	1	0	Information removed to preserve anonymity.	Natuurlijk overlijden	Information removed to preserve anonymity.
2022	4			Information removed to preserve anonymity.		1	0	Information removed to preserve anonymity.	Natuurlijk overlijden	Information removed to preserve anonymity.
2022	11			Information removed to preserve anonymity.		2	3	Information removed to preserve anonymity.	Niet natuurlijk overlijden.	Information removed to preserve anonymity.
2022	12			Information removed to preserve anonymity.		1	0	Information removed to preserve anonymity.	Natuurlijk overlijden	Information removed to preserve anonymity.
2023		Information removed to preserve anonymity.		Information removed to preserve anonymity.		2	4	Information removed to preserve anonymity.	niet natuurlijk overlijden	Information removed to preserve anonymity.
2022	15			Information removed to preserve anonymity.		2	3	Information removed to preserve anonymity.	Niet natuurlijk overlijden	Information removed to preserve anonymity.
2022	15			Information removed to preserve anonymity.		2	1	Information removed to preserve anonymity.	Niet natuurlijk overlijden	Information removed to preserve anonymity.
2022	2			Information removed to preserve anonymity.	Information removed to preserve anonymity.	2	4	Information removed to preserve anonymity.	Niet natuurlijk overlijden	Information removed to preserve anonymity.
2022	8			Information removed to preserve anonymity.		2	3	Information removed to preserve anonymity.	Niet natuurlijk overlijden	Information removed to preserve anonymity.
2023	16			Information removed to preserve anonymity.		2	3	Information removed to preserve anonymity.	Niet natuurlijk overlijden	Information removed to preserve anonymity.
2023			Information removed to preserve anonymity.	Information removed to preserve anonymity.		2	4	Information removed to preserve anonymity.	Niet natuurlijk overlijden	Information removed to preserve anonymity.
2023	2			Information removed to preserve anonymity.		1	0	Information removed to preserve anonymity.	Natuurlijk overlijden	Information removed to preserve anonymity.
2022	15			Information removed to preserve anonymity.		2	1	Information removed to preserve anonymity.	Niet natuurlijk overlijden	Information removed to preserve anonymity.
2022	14			Information removed to preserve anonymity.		2	2	Information removed to preserve anonymity.	niet natuurlijk overlijden	Information removed to preserve anonymity.
2022			Information removed to preserve anonymity.	Information removed to preserve anonymity.	Information removed to preserve anonymity.	2	4	Information removed to preserve anonymity.	Onbekend	Information removed to preserve anonymity.
2023	16			Information removed to preserve anonymity.		2	1	Information removed to preserve anonymity.	Niet natuurlijk overlijden	Information removed to preserve anonymity.
2023	17			Information removed to preserve anonymity.		2	6	Information removed to preserve anonymity.	Niet natuurlijk overlijden	Information removed to preserve anonymity.
2023		Information removed to preserve anonymity.		Information removed to preserve anonymity.		2	3	Information removed to preserve anonymity.	Niet natuurlijk overlijden	Information removed to preserve anonymity.
2023			Information removed to preserve anonymity.	Information removed to preserve anonymity.		2	3	Information removed to preserve anonymity.	Onbekend	Information removed to preserve anonymity.
2023		Information removed to preserve anonymity.		Information removed to preserve anonymity.		2	4	Information removed to preserve anonymity.	Niet natuurlijk overlijden	Information removed to preserve anonymity.
2023	1			Information removed to preserve anonymity.		1	0	Information removed to preserve anonymity.	Natuurlijk overlijden	Information removed to preserve anonymity.
2022		Information removed to preserve anonymity.		Information removed to preserve anonymity.		2	3	Information removed to preserve anonymity.	Niet natuurlijk overlijden	Information removed to preserve anonymity.
2022	2			Information removed to preserve anonymity.		2	3	Information removed to preserve anonymity.	Niet natuurlijk overlijden	Information removed to preserve anonymity.
2023		Information removed to preserve anonymity.		Information removed to preserve anonymity.		2	3	Information removed to preserve anonymity.	Niet natuurlijk overlijden	Information removed to preserve anonymity.
2022	6			Information removed to preserve anonymity.		2	6	Information removed to preserve anonymity.	Niet natuurlijk overlijden	Information removed to preserve anonymity.
2023	12			Information removed to preserve anonymity.		2	6	Information removed to preserve anonymity.	Niet natuurlijk overlijden	Information removed to preserve anonymity.
2022	16			Information removed to preserve anonymity.		2	6	Information removed to preserve anonymity.	Niet natuurlijk overlijden.	Information removed to preserve anonymity.
2022	12			Information removed to preserve anonymity.		1	0	Information removed to preserve anonymity.	Natuurlijk overlijden	Information removed to preserve anonymity.
2022	1			Information removed to preserve anonymity.		2	4	Information removed to preserve anonymity.	Niet natuurlijk overlijden	Information removed to preserve anonymity.
2023		Information removed to preserve anonymity.		Information removed to preserve anonymity.		1	0	Information removed to preserve anonymity.	Natuurlijk overlijden	Information removed to preserve anonymity.
2022	2			Information removed to preserve anonymity.	Information removed to preserve anonymity.	1	0	Information removed to preserve anonymity.	Natuurlijk overlijden	Information removed to preserve anonymity.
2022		Information removed to preserve anonymity.		Information removed to preserve anonymity.	Gerechtelijke sectie.	2	4	Information removed to preserve anonymity.	Niet natuurlijk overlijden	Information removed to preserve anonymity.
2022	16			Information removed to preserve anonymity.	Information removed to preserve anonymity.	2	4	Information removed to preserve anonymity.	Niet natuurlijk overlijden	Information removed to preserve anonymity.
2023	1			Information removed to preserve anonymity.	NODOK procedure	1	0	Information removed to preserve anonymity.	Natuurlijk overlijden	Information removed to preserve anonymity.
2023	11			Information removed to preserve anonymity.		2	3	Information removed to preserve anonymity.	Niet natuurlijk overlijden	Information removed to preserve anonymity.
2022	15			Information removed to preserve anonymity.		2	6	Information removed to preserve anonymity.	Niet natuurlijk overlijden	Information removed to preserve anonymity.
2023	1			Information removed to preserve anonymity.	Information removed to preserve anonymity.	1	0	Information removed to preserve anonymity.	Natuuurlijk overlijden	Information removed to preserve anonymity.
2022	8			Information removed to preserve anonymity.		2	4	Information removed to preserve anonymity.	Natuurlijk overlijden	Information removed to preserve anonymity.
2022		Information removed to preserve anonymity.		Information removed to preserve anonymity.	Mogelijk NODOK-procedure door ziekenhuis.	1	0	Information removed to preserve anonymity.	Natuurlijk overlijden	Information removed to preserve anonymity.
2022	3			Information removed to preserve anonymity.		2	3	Information removed to preserve anonymity.	Niet natuurlijk overlijden	Information removed to preserve anonymity.
2022		Information removed to preserve anonymity.		Information removed to preserve anonymity.	Information removed to preserve anonymity.	2	4	Information removed to preserve anonymity.	Niet natuurlijk overlijden	Information removed to preserve anonymity.
2022	7			Information removed to preserve anonymity.		2	6	Information removed to preserve anonymity.	Niet natuurlijk overlijden	Information removed to preserve anonymity.
2022	17			Information removed to preserve anonymity.		2	2	Information removed to preserve anonymity.	Niet natuurlijk overlijden	Information removed to preserve anonymity.
2023			Information removed to preserve anonymity.	Information removed to preserve anonymity.	Information removed to preserve anonymity.	2	3	Information removed to preserve anonymity.	Niet natuurlijk overlijden.	Information removed to preserve anonymity.
2023	16			Information removed to preserve anonymity.		2	6	Information removed to preserve anonymity.	Niet natuurlijk overlijden	Information removed to preserve anonymity.
2022		Information removed to preserve anonymity.		Information removed to preserve anonymity.	Information removed to preserve anonymity.	2	3	Information removed to preserve anonymity.	Niet natuurlijk overlijden	Information removed to preserve anonymity.
2022	16			Information removed to preserve anonymity.		2	6	Information removed to preserve anonymity.	Niet natuurlijk overlijden	Information removed to preserve anonymity.
2023	16			Information removed to preserve anonymity.		2	3	Information removed to preserve anonymity.	Niet natuurlijk overlijden	Information removed to preserve anonymity.
2023	16			Information removed to preserve anonymity.		2	6	Information removed to preserve anonymity.	Niet natuurlijk overlijden	Information removed to preserve anonymity.
2022	17			Information removed to preserve anonymity.		2	1	Information removed to preserve anonymity.	Niet natuurlijk overlijden	Information removed to preserve anonymity.
2022	3			Information removed to preserve anonymity.		1	0	Information removed to preserve anonymity.	Onbekend	Information removed to preserve anonymity.
2023	15			Information removed to preserve anonymity.		2	6	Information removed to preserve anonymity.	Niet natuurlijk overlijden	Information removed to preserve anonymity.
2023		Information removed to preserve anonymity.		Information removed to preserve anonymity.		2	3	Information removed to preserve anonymity.	Niet natuurlijk overlijden	Information removed to preserve anonymity.
2022	4			Information removed to preserve anonymity.		2	6	Information removed to preserve anonymity.	Niet natuurlijk overlijden	Information removed to preserve anonymity.
2022	11			Information removed to preserve anonymity.		2	6	Information removed to preserve anonymity.	Niet natuurlijk overlijden	Information removed to preserve anonymity.
2022	17			Information removed to preserve anonymity.		2	1	Information removed to preserve anonymity.	Niet natuurlijk overlijden	Information removed to preserve anonymity.
2022	14			Information removed to preserve anonymity.	NODOK procedure	1	0	Information removed to preserve anonymity.	Natuurlijk overlijden	Information removed to preserve anonymity.
2023	16			Information removed to preserve anonymity.		2	4	Information removed to preserve anonymity.	Niet natuurlijk overlijden.	Information removed to preserve anonymity.
2022	16			Information removed to preserve anonymity.		2	6	Information removed to preserve anonymity.	Niet natuurlijk overlijden	Information removed to preserve anonymity.
2023		Information removed to preserve anonymity.		Information removed to preserve anonymity.		2	3	Information removed to preserve anonymity.	Niet natuurlijk overlijden	Information removed to preserve anonymity.
2022	6			Information removed to preserve anonymity.	Er volgt een NODOK-procedure, Information removed to preserve anonymity.	1	0	Information removed to preserve anonymity.	Natuurlijk overlijden	Information removed to preserve anonymity.
2022		Information removed to preserve anonymity.		Information removed to preserve anonymity.	start NODOK	1	0	Information removed to preserve anonymity.	Natuurlijk overlijden	Information removed to preserve anonymity.
2023	17			Information removed to preserve anonymity.		2	6	Information removed to preserve anonymity.	Niet natuurlijk overlijden	Information removed to preserve anonymity.
2023	1			Information removed to preserve anonymity.	NODOK procedure, Information removed to preserve anonymity.	1	0	Information removed to preserve anonymity.	Natuuurlijk overlijden	Information removed to preserve anonymity.
2022	14			Information removed to preserve anonymity.	Information removed to preserve anonymity.	2	2	Information removed to preserve anonymity.	Niet natuurlijk overlijden	Information removed to preserve anonymity.
2022	15			Information removed to preserve anonymity.	NODOK procedure	1	0	Information removed to preserve anonymity.	Natuurlijk overlijden	Information removed to preserve anonymity.
2023	4			Information removed to preserve anonymity.	Information removed to preserve anonymity. NODOK onderzoek	1	0	Information removed to preserve anonymity.	Natuurlijk overlijden	Information removed to preserve anonymity.
2023	6			Information removed to preserve anonymity.		1	0	Information removed to preserve anonymity.	Natuurlijk overlijden	Information removed to preserve anonymity.
2022		Information removed to preserve anonymity.		Information removed to preserve anonymity.		2	6	Information removed to preserve anonymity.	Niet natuurlijk overlijden	Information removed to preserve anonymity.
2022	14			Information removed to preserve anonymity.		2	1	Information removed to preserve anonymity.	Niet natuurlijk overlijden	Information removed to preserve anonymity.
2022	15			Information removed to preserve anonymity.		2	3	Information removed to preserve anonymity.	Niet natuurlijk overlijden	Information removed to preserve anonymity.
2023	3			Information removed to preserve anonymity.		2	3	Information removed to preserve anonymity.	Niet natuurlijk overlijden	Information removed to preserve anonymity.
2022	10			Information removed to preserve anonymity.	Information removed to preserve anonymity.	2	6	Information removed to preserve anonymity.	Niet natuurlijk overlijden	Information removed to preserve anonymity.
2022	2			Information removed to preserve anonymity.	NODOK	1	0	Information removed to preserve anonymity.	Natuurlijk overlijden	Information removed to preserve anonymity.
2023	3			Information removed to preserve anonymity.	Information removed to preserve anonymity. NODOK procedure	1	0	Information removed to preserve anonymity.	Natuurlijk overlijden	Information removed to preserve anonymity.
2022		Information removed to preserve anonymity.		Information removed to preserve anonymity.	Information removed to preserve anonymity.	2	4	Information removed to preserve anonymity.	Niet natuurlijk overlijden.	Information removed to preserve anonymity.
2022	16			Information removed to preserve anonymity.		2	1	Information removed to preserve anonymity.	Niet natuurlijk overlijden	Information removed to preserve anonymity.
2022		Information removed to preserve anonymity.		Information removed to preserve anonymity.		1	0	Information removed to preserve anonymity.	natuurlijk overlijden	Information removed to preserve anonymity.
2023		Information removed to preserve anonymity.		Information removed to preserve anonymity.		1	0	Information removed to preserve anonymity.	natuurlijk overlijden	Information removed to preserve anonymity.
2023		Information removed to preserve anonymity.		Information removed to preserve anonymity.	Information removed to preserve anonymity.	1	0	Information removed to preserve anonymity.	Natuurlijk overlijden	Information removed to preserve anonymity.
2022	8			Information removed to preserve anonymity.		1	0	Information removed to preserve anonymity.	Natuurlijk overlijden.	Information removed to preserve anonymity.
2023	17			Information removed to preserve anonymity.	Information removed to preserve anonymity.	2	3	Information removed to preserve anonymity.	Niet natuurlijk overlijden	Information removed to preserve anonymity.
2023		Information removed to preserve anonymity.		Information removed to preserve anonymity.		1	0	Information removed to preserve anonymity.	Natuurlijk overlijden	Information removed to preserve anonymity.
2023	7			Information removed to preserve anonymity.		2	6	Information removed to preserve anonymity.	Niet natuurlijk overlijden	Information removed to preserve anonymity.
2022	3			Information removed to preserve anonymity.	NODOK gaat plaatsvinden	1	0	Information removed to preserve anonymity.	Natuurlijk overlijden	Information removed to preserve anonymity.
2022	17			Information removed to preserve anonymity.		2	6	Information removed to preserve anonymity.	Niet natuurlijk overlijden	Information removed to preserve anonymity.
2022	2			Information removed to preserve anonymity.	gerechtelijke sectie	2	3	Information removed to preserve anonymity.	Niet natuurlijk overlijden	Information removed to preserve anonymity.
2022	5			Information removed to preserve anonymity.		2	3	Information removed to preserve anonymity.	Niet natuurlijk overlijden	Information removed to preserve anonymity.
2022	12			Information removed to preserve anonymity.		2	6	Information removed to preserve anonymity.	Niet natuurlijk overlijden	Information removed to preserve anonymity.
2022	10			Information removed to preserve anonymity.		2	6	Information removed to preserve anonymity.	Niet natuurlijk overlijden	Information removed to preserve anonymity.
2022		Information removed to preserve anonymity.		Information removed to preserve anonymity.	NODOK geadviseerd, maar is geweigerd Information removed to preserve anonymity.	1	0	Information removed to preserve anonymity.	Natuurlijk overlijden	Information removed to preserve anonymity.
2022		Information removed to preserve anonymity.		Information removed to preserve anonymity.	gerechtelijke sectie	2	4	Information removed to preserve anonymity.	Niet natuurlijk overlijden	Information removed to preserve anonymity.
2023	8			Information removed to preserve anonymity.	Geen	2	6	Information removed to preserve anonymity.	Niet natuurlijk overlijden	Information removed to preserve anonymity.
2023	14			Information removed to preserve anonymity.	Geen	2	3	Information removed to preserve anonymity.	Niet natuurlijk overlijden	Information removed to preserve anonymity.
2022	15			Information removed to preserve anonymity.		2	1	Information removed to preserve anonymity.	Niet natuurlijk overlijden	Information removed to preserve anonymity.
2023	16			Information removed to preserve anonymity.	Geen	2	1	Information removed to preserve anonymity.	Niet natuurlijk overlijden	Information removed to preserve anonymity.
2022	17			Information removed to preserve anonymity.	Information removed to preserve anonymity.	2	1	Information removed to preserve anonymity.	Niet natuurlijk overlijden	Information removed to preserve anonymity.
2023		Information removed to preserve anonymity.		Information removed to preserve anonymity.	Information removed to preserve anonymity.	1	0	Information removed to preserve anonymity.	Onbekend	Information removed to preserve anonymity.
2023	17			Information removed to preserve anonymity.		2	6	Information removed to preserve anonymity.	Niet natuurlijk overlijden	Information removed to preserve anonymity.
2022	16			Information removed to preserve anonymity.		2	6	Information removed to preserve anonymity.	Niet natuurlijk overlijden	Information removed to preserve anonymity.
2023	15			Information removed to preserve anonymity.	gerechtelijke sectie	2	2	Information removed to preserve anonymity.	Niet natuurlijk overlijden	Information removed to preserve anonymity.
2022		Information removed to preserve anonymity.		Information removed to preserve anonymity.	Information removed to preserve anonymity.	1	0	Information removed to preserve anonymity.	Natuurlijk overlijden	Information removed to preserve anonymity.
2023	17			Information removed to preserve anonymity.		2	1	Information removed to preserve anonymity.	Niet natuurlijk overlijden	Information removed to preserve anonymity.
2022		Information removed to preserve anonymity.		Information removed to preserve anonymity.	Information removed to preserve anonymity.	1	0	Information removed to preserve anonymity.	Onbekend	Information removed to preserve anonymity.
2023		Information removed to preserve anonymity.		Information removed to preserve anonymity.		2	4	Information removed to preserve anonymity.	Onbekend	Information removed to preserve anonymity.
2022		Information removed to preserve anonymity.		Information removed to preserve anonymity.		1	0	Information removed to preserve anonymity.	Natuurlijk overlijden	Information removed to preserve anonymity.
2023	9			Information removed to preserve anonymity.		1	0	Information removed to preserve anonymity.	natuurlijk overlijden	Information removed to preserve anonymity.
2023	2			Information removed to preserve anonymity.	NODOK-procedure	1	0	Information removed to preserve anonymity.	Natuurlijk overlijden	Information removed to preserve anonymity.
2022		Information removed to preserve anonymity.		Information removed to preserve anonymity.		2	3	Information removed to preserve anonymity.	Niet natuurlijk overlijden	Information removed to preserve anonymity.
2023		Information removed to preserve anonymity.		Information removed to preserve anonymity.		2	3	Information removed to preserve anonymity.	Niet natuurlijk overlijden	Information removed to preserve anonymity.
2022	14			Information removed to preserve anonymity.		2	6	Information removed to preserve anonymity.	Niet natuurlijk overlijden	Information removed to preserve anonymity.
2022		Information removed to preserve anonymity.		Information removed to preserve anonymity.	Information removed to preserve anonymity.	1	0	Information removed to preserve anonymity.	Natuurlijk overlijden	Information removed to preserve anonymity.
2022	11			Information removed to preserve anonymity.	-	2	6	Information removed to preserve anonymity.	Niet natuurlijk overlijden	Information removed to preserve anonymity.
2022			Information removed to preserve anonymity.	Information removed to preserve anonymity.		2	6	Information removed to preserve anonymity.	Niet natuurlijk overlijden	Information removed to preserve anonymity.
2022		Information removed to preserve anonymity.		Information removed to preserve anonymity.	NODOK procedure	1	0	Information removed to preserve anonymity.	Natuurlijk overlijden	Information removed to preserve anonymity.
2022	1			Information removed to preserve anonymity.		2	3	Information removed to preserve anonymity.	Niet natuurlijk overlijden	Information removed to preserve anonymity.
2023			Information removed to preserve anonymity.	Information removed to preserve anonymity.		2	4	Information removed to preserve anonymity.	Niet natuurlijk overlijden	Information removed to preserve anonymity.
2022			Information removed to preserve anonymity.	Information removed to preserve anonymity.		2	4	Information removed to preserve anonymity.	Niet natuurlijk overlijden	Information removed to preserve anonymity.
2022	12			Information removed to preserve anonymity.		2	6	Information removed to preserve anonymity.	Niet natuurlijk overlijden	Information removed to preserve anonymity.
2022		Information removed to preserve anonymity.		Information removed to preserve anonymity.	Information removed to preserve anonymity.	2	3	Information removed to preserve anonymity.	Niet natuurlijk overlijden	Information removed to preserve anonymity.
2022	5			Information removed to preserve anonymity.		2	6	Information removed to preserve anonymity.	Niet natuurlijk overlijden	Information removed to preserve anonymity.
2022	2			Information removed to preserve anonymity.		2	6	Information removed to preserve anonymity.	Niet natuurlijk overlijden	Information removed to preserve anonymity.
2022	12			Information removed to preserve anonymity.		2	3	Information removed to preserve anonymity.	Niet natuurlijk overlijden	Information removed to preserve anonymity.
2022	1			Information removed to preserve anonymity.		2	6	Information removed to preserve anonymity.	Niet natuurlijk overlijden	Information removed to preserve anonymity.
2022	14			Information removed to preserve anonymity.		2	6	Information removed to preserve anonymity.	Niet natuurlijk overlijden	Information removed to preserve anonymity.
2023			Information removed to preserve anonymity.	Information removed to preserve anonymity.		1	0	Information removed to preserve anonymity.	Natuurlijk overlijden	Information removed to preserve anonymity.
2022	8			Information removed to preserve anonymity.		2	6	Information removed to preserve anonymity.	Niet natuurlijk overlijden	Information removed to preserve anonymity.
2022		Information removed to preserve anonymity.		Information removed to preserve anonymity.		1	0	Information removed to preserve anonymity.	Natuurlijk overlijden	Information removed to preserve anonymity.
2023	15			Information removed to preserve anonymity.		2	6	Information removed to preserve anonymity.	Niet natuurlijk overlijden	Information removed to preserve anonymity.
2023	4			Information removed to preserve anonymity.		2	3	Information removed to preserve anonymity.	Niet natuurlijk overlijden	Information removed to preserve anonymity.
2023	1			Information removed to preserve anonymity.	NODOK	1	0	Information removed to preserve anonymity.	Natuurlijk overlijden	Information removed to preserve anonymity.
2022	17			Information removed to preserve anonymity.		2	3	Information removed to preserve anonymity.	Niet natuurlijk overlijden	Information removed to preserve anonymity.
2022	15			Information removed to preserve anonymity.		2	1	Information removed to preserve anonymity.	Niet natuurlijk overlijden	Information removed to preserve anonymity.
2022	15			Information removed to preserve anonymity.	Information removed to preserve anonymity.	2	1	Information removed to preserve anonymity.	Niet natuurlijk overlijden	Information removed to preserve anonymity.
2022	8			Information removed to preserve anonymity.		2	6	Information removed to preserve anonymity.	Niet natuurlijk overlijden	Information removed to preserve anonymity.
2022	6			Information removed to preserve anonymity.		1	0	Information removed to preserve anonymity.	Natuurlijk overlijden	Information removed to preserve anonymity.
2022	11			Information removed to preserve anonymity.		2	4	Information removed to preserve anonymity.	Niet natuurlijk overlijden	Information removed to preserve anonymity.
2022	2			Information removed to preserve anonymity.		1	0	Information removed to preserve anonymity.	Natuurlijk overlijden	Information removed to preserve anonymity.
2023		Information removed to preserve anonymity.		Information removed to preserve anonymity.	NODOK	1	0	Information removed to preserve anonymity.	Onbekend	Information removed to preserve anonymity.
2022	2			Information removed to preserve anonymity.		2	2	Information removed to preserve anonymity.	Niet natuurlijk overlijden	Information removed to preserve anonymity.
2022	1			Information removed to preserve anonymity.	In kader van NODOK wordt nader onderzoek gedaan Information removed to preserve anonymity.	1	0	Information removed to preserve anonymity.	Natuurlijk overlijden	Information removed to preserve anonymity.
2022	1			Information removed to preserve anonymity.		1	0	Information removed to preserve anonymity.	Natuurlijk overlijden	Information removed to preserve anonymity.
2023	16			Information removed to preserve anonymity.	In het kader van een zgn NODOK-procedure Information removed to preserve anonymity.	1	0	Information removed to preserve anonymity.	Natuurlijk overlijden	Information removed to preserve anonymity.
2023		Information removed to preserve anonymity.		Information removed to preserve anonymity.	Er vind een zgn. NODOK onderzoek plaats. Information removed to preserve anonymity.	1	0	Information removed to preserve anonymity.	Natuurlijk overlijden	Information removed to preserve anonymity.
2023		Information removed to preserve anonymity.		Information removed to preserve anonymity.		1	0	Information removed to preserve anonymity.	Natuurlijk overlijden	Information removed to preserve anonymity.
2022			Information removed to preserve anonymity.	Information removed to preserve anonymity.		2	4	Information removed to preserve anonymity.	Niet natuurlijk overlijden	Information removed to preserve anonymity.
2023		Information removed to preserve anonymity.		Information removed to preserve anonymity.	NODOK wordt ingezet.Information removed to preserve anonymity.	1	0	Information removed to preserve anonymity.	Natuurlijk overlijden	Information removed to preserve anonymity.
2022	17			Information removed to preserve anonymity.		2	1	Information removed to preserve anonymity.	Niet natuurlijk overlijden	Information removed to preserve anonymity.
2023	16			Information removed to preserve anonymity.		2	6	Information removed to preserve anonymity.	Niet natuurlijk overlijden	Information removed to preserve anonymity.
2023	17			Information removed to preserve anonymity.		2	6	Information removed to preserve anonymity.	Niet natuurlijk overlijden	Information removed to preserve anonymity.
2022	12			Information removed to preserve anonymity.	gestart met NODOK-procedure. Information removed to preserve anonymity.	1	0	Information removed to preserve anonymity.	Niet natuurlijk overlijden	Information removed to preserve anonymity.
2022	15			Information removed to preserve anonymity.		2	1	Information removed to preserve anonymity.	Niet natuurlijk overlijden.	Information removed to preserve anonymity.
2022			Information removed to preserve anonymity.	Information removed to preserve anonymity.	Information removed to preserve anonymity.	1	0	Information removed to preserve anonymity.	Natuurlijk overlijden	Information removed to preserve anonymity.
2023		Information removed to preserve anonymity.		Information removed to preserve anonymity.	Information removed to preserve anonymity.	1	0	Information removed to preserve anonymity.	Natuurlijk overlijden	Information removed to preserve anonymity.
2022	16			Information removed to preserve anonymity.		2	1	Information removed to preserve anonymity.	Niet natuurlijk overlijden	Information removed to preserve anonymity.
2023	2			Information removed to preserve anonymity.		2	3	Information removed to preserve anonymity.	Niet natuurlijk overlijden	Information removed to preserve anonymity.
2022	14			Information removed to preserve anonymity.		2	6	Information removed to preserve anonymity.	Niet natuurlijk overlijden	Information removed to preserve anonymity.
2023	1			Information removed to preserve anonymity.	Information removed to preserve anonymity.	1	0	Information removed to preserve anonymity.	Natuurlijk overlijden	Information removed to preserve anonymity.
2023			Information removed to preserve anonymity.	Information removed to preserve anonymity.	Information removed to preserve anonymity.	2	4	Information removed to preserve anonymity.	Onbekend	Information removed to preserve anonymity.
2023	17			Information removed to preserve anonymity.		2	6	Information removed to preserve anonymity.	Niet natuurlijk overlijden	Information removed to preserve anonymity.
2022		Information removed to preserve anonymity.		Information removed to preserve anonymity.	Information removed to preserve anonymity.	2	2	Information removed to preserve anonymity.	Niet natuurlijk overlijden	Information removed to preserve anonymity.
2022	1			Information removed to preserve anonymity.		2	3	Information removed to preserve anonymity.	Niet natuurlijk overlijden	Information removed to preserve anonymity.
2022	1			Information removed to preserve anonymity.	NODOK	1	0	Information removed to preserve anonymity.	Natuurlijk overlijden	Information removed to preserve anonymity.
2022		Information removed to preserve anonymity.		Information removed to preserve anonymity.		2	4	Information removed to preserve anonymity.	Niet natuurlijk overlijden	Information removed to preserve anonymity.
2022		Information removed to preserve anonymity.		Information removed to preserve anonymity.		2	4	Information removed to preserve anonymity.	Niet natuurlijk overlijden	Information removed to preserve anonymity.
2023			Information removed to preserve anonymity.	Information removed to preserve anonymity.		2	3	Information removed to preserve anonymity.	Niet natuurlijk overlijden	Information removed to preserve anonymity.
2023			Information removed to preserve anonymity.	Information removed to preserve anonymity.		2	4	Information removed to preserve anonymity.	Niet natuurlijk overlijden	Information removed to preserve anonymity.
2022			Information removed to preserve anonymity.	Information removed to preserve anonymity.		2	4	Information removed to preserve anonymity.	Niet natuurlijk overlijden	Information removed to preserve anonymity.
2023		Information removed to preserve anonymity.		Information removed to preserve anonymity.	Information removed to preserve anonymity.	2	4	Information removed to preserve anonymity.	Niet natuurlijk overlijden	Information removed to preserve anonymity.
2023			Information removed to preserve anonymity.	Information removed to preserve anonymity.		2	3	Information removed to preserve anonymity.	Niet natuurlijk overlijden	Information removed to preserve anonymity.
2022	15			Information removed to preserve anonymity.		2	3	Information removed to preserve anonymity.	Niet natuurlijk overlijden	Information removed to preserve anonymity.
2023	12			Information removed to preserve anonymity.	Information removed to preserve anonymity.	2	6	Information removed to preserve anonymity.	Niet natuurlijk overlijden	Information removed to preserve anonymity.
2022		Information removed to preserve anonymity.		Information removed to preserve anonymity.		2	4	Information removed to preserve anonymity.	Niet natuurlijk overlijden	Information removed to preserve anonymity.
2022	15			Information removed to preserve anonymity.		2	1	Information removed to preserve anonymity.	Niet natuurlijk overlijden	Information removed to preserve anonymity.
2023	14			Information removed to preserve anonymity.		2	1	Information removed to preserve anonymity.	Niet natuurlijk overlijden	Information removed to preserve anonymity.
2023	16			Information removed to preserve anonymity.		2	6	Information removed to preserve anonymity.	Niet natuurlijk overlijden	Information removed to preserve anonymity.
2022	15			Information removed to preserve anonymity.		1	0	Information removed to preserve anonymity.		Information removed to preserve anonymity.
2023	16			Information removed to preserve anonymity.		2	6	Information removed to preserve anonymity.	Niet natuurlijk overlijden	Information removed to preserve anonymity.
2022		Information removed to preserve anonymity.		Information removed to preserve anonymity.	Volgens NODOK procedure Information removed to preserve anonymity.	1	0	Information removed to preserve anonymity.	Natuuurlijk overlijden	Information removed to preserve anonymity.
2023		Information removed to preserve anonymity.		Information removed to preserve anonymity.	Information removed to preserve anonymity.	2	2	Information removed to preserve anonymity.	Niet natuurlijk overlijden	Information removed to preserve anonymity.
2022	13			Information removed to preserve anonymity.		2	6	Information removed to preserve anonymity.	Niet natuurlijk overlijden	Information removed to preserve anonymity.
2022			Information removed to preserve anonymity.	Information removed to preserve anonymity.		2	4	Information removed to preserve anonymity.	Niet natuurlijk overlijden	Information removed to preserve anonymity.
2023			Information removed to preserve anonymity.	Information removed to preserve anonymity.		2	4	Information removed to preserve anonymity.	Niet natuurlijk overlijden	Information removed to preserve anonymity.
2022	3			Information removed to preserve anonymity.		2	3	Information removed to preserve anonymity.	Niet natuurlijk overlijden	Information removed to preserve anonymity.
2022		Information removed to preserve anonymity.		Information removed to preserve anonymity.	NODOK procedure volgt.	1	0	Information removed to preserve anonymity.	Natuurlijk overlijden	Information removed to preserve anonymity.
2023	17			Information removed to preserve anonymity.	-	2	6	Information removed to preserve anonymity.	Niet natuurlijk overlijden	Information removed to preserve anonymity.
2022	17			Information removed to preserve anonymity.		2	6	Information removed to preserve anonymity.	Niet natuurlijk overlijden	Information removed to preserve anonymity.
2022	15			Information removed to preserve anonymity.		2	1	Information removed to preserve anonymity.	Niet natuurlijk overlijden	Information removed to preserve anonymity.
2023		Information removed to preserve anonymity.		Information removed to preserve anonymity.		2	3	Information removed to preserve anonymity.	Niet natuurlijk overlijden	Information removed to preserve anonymity.
2022	13			Information removed to preserve anonymity.	Nader onderzoek naar het natuurlijk overlijden (NODOK).	1	0	Information removed to preserve anonymity.	Natuurlijk overlijden	Information removed to preserve anonymity.
2022	16			Information removed to preserve anonymity.		2	6	Information removed to preserve anonymity.	Niet natuurlijk overlijden	Information removed to preserve anonymity.
2022	9			Information removed to preserve anonymity.		1	0	Information removed to preserve anonymity.	Natuurlijk overlijden	Information removed to preserve anonymity.
2023			Information removed to preserve anonymity.	Information removed to preserve anonymity.	Information removed to preserve anonymity.	2	4	Information removed to preserve anonymity.	Niet natuurlijk overlijden	Information removed to preserve anonymity.
2022	1			Information removed to preserve anonymity.		2	4	Information removed to preserve anonymity.	Niet natuurlijk overlijden	Information removed to preserve anonymity.
2022		Information removed to preserve anonymity.		Information removed to preserve anonymity.	Strafrechtelijke sectie.	2	2	Information removed to preserve anonymity.	Niet natuurlijk overlijden	Information removed to preserve anonymity.
2022	14			Information removed to preserve anonymity.		2	6	Information removed to preserve anonymity.	Niet natuurlijk overlijden	Information removed to preserve anonymity.
2023		Information removed to preserve anonymity.		Information removed to preserve anonymity.	Mogelijk volgt NODOK	1	0	Information removed to preserve anonymity.	Natuurlijk overlijden	Information removed to preserve anonymity.
2023	4			Information removed to preserve anonymity.		2	6	Information removed to preserve anonymity.	Niet natuurlijk overlijden	Information removed to preserve anonymity.
2022		Information removed to preserve anonymity.		Information removed to preserve anonymity.	Voorstel NODOK wordt nog gedaan.	2	4	Information removed to preserve anonymity.	Onbekend	Information removed to preserve anonymity.
2022			Information removed to preserve anonymity.	Information removed to preserve anonymity.		2	4	Information removed to preserve anonymity.	Onbekend	Information removed to preserve anonymity.
2023	13			Information removed to preserve anonymity.		2	3	Information removed to preserve anonymity.	Niet natuurlijk overlijden	Information removed to preserve anonymity.
2023	8			Information removed to preserve anonymity.	Ziekenhuis start NODOK.	1	0	Information removed to preserve anonymity.	Natuurlijk overlijden	Information removed to preserve anonymity.
2023	11			Information removed to preserve anonymity.	n.v.t.	2	6	Information removed to preserve anonymity.	Niet natuurlijk overlijden	Information removed to preserve anonymity.
2023			Information removed to preserve anonymity.	Information removed to preserve anonymity.		1	0	Information removed to preserve anonymity.	Natuurlijk overlijden	Information removed to preserve anonymity.
2022	16			Information removed to preserve anonymity.		2	1	Information removed to preserve anonymity.	Niet natuurlijk overlijden	Information removed to preserve anonymity.
2022	16			Information removed to preserve anonymity.		2	6	Information removed to preserve anonymity.	Niet natuurlijk overlijden	Information removed to preserve anonymity.
2022	11			Information removed to preserve anonymity.		2	6	Information removed to preserve anonymity.	Niet natuurlijk overlijden	Information removed to preserve anonymity.
2023			Information removed to preserve anonymity.	Information removed to preserve anonymity.		2	4	Information removed to preserve anonymity.	Niet natuurlijk overlijden	Information removed to preserve anonymity.
2023	14			Information removed to preserve anonymity.	Information removed to preserve anonymity.	2	6	Information removed to preserve anonymity.	Niet natuurlijk overlijden	Information removed to preserve anonymity.
2023	16			Information removed to preserve anonymity.		2	6	Information removed to preserve anonymity.	Niet natuurlijk overlijden	Information removed to preserve anonymity.
2023		Information removed to preserve anonymity.		Information removed to preserve anonymity.		2	4	Information removed to preserve anonymity.	Niet natuurlijk overlijden	Information removed to preserve anonymity.
2023		Information removed to preserve anonymity.		Information removed to preserve anonymity.		2	3	Information removed to preserve anonymity.	Niet natuurlijk overlijden	Information removed to preserve anonymity.
2022	9			Information removed to preserve anonymity.	Information removed to preserve anonymity.	2	4	Information removed to preserve anonymity.	Niet natuurlijk overlijden.	Information removed to preserve anonymity.
2023	6			Information removed to preserve anonymity.	Information removed to preserve anonymity.	2	3	Information removed to preserve anonymity.	Niet natuurlijk overlijden	Information removed to preserve anonymity.
2022	17			Information removed to preserve anonymity.		2	1	Information removed to preserve anonymity.	Niet natuurlijk overlijden	Information removed to preserve anonymity.
2023	9			Information removed to preserve anonymity.		2	6	Information removed to preserve anonymity.	Niet natuurlijk overlijden	Information removed to preserve anonymity.
2023	17			Information removed to preserve anonymity.		2	6	Information removed to preserve anonymity.	Niet natuurlijk overlijden	Information removed to preserve anonymity.
2022	8			Information removed to preserve anonymity.		1	0	Information removed to preserve anonymity.	Natuurlijk overlijden	Information removed to preserve anonymity.
2023	15			Information removed to preserve anonymity.		2	3	Information removed to preserve anonymity.	Niet natuurlijk overlijden	Information removed to preserve anonymity.
2023	14			Information removed to preserve anonymity.		2	1	Information removed to preserve anonymity.	Niet natuurlijk overlijden	Information removed to preserve anonymity.
2023	14			Information removed to preserve anonymity.		2	6	Information removed to preserve anonymity.	Niet natuurlijk overlijden.	Information removed to preserve anonymity.
2022	17			Information removed to preserve anonymity.		2	1	Information removed to preserve anonymity.	Niet natuurlijk overlijden	Information removed to preserve anonymity.
2023	16			Information removed to preserve anonymity.		2	1	Information removed to preserve anonymity.	Niet natuurlijke overlijden door botsing met trein	Information removed to preserve anonymity.
2023	5			Information removed to preserve anonymity.		2	6	Information removed to preserve anonymity.	Niet natuurlijk overlijden	Information removed to preserve anonymity.
2023	17			Information removed to preserve anonymity.		2	3	Information removed to preserve anonymity.	Niet natuurlijk overlijden	Information removed to preserve anonymity.
2023	1			Information removed to preserve anonymity.	NODOK procedure. Information removed to preserve anonymity.	2	3	Information removed to preserve anonymity.	Onbekend	Information removed to preserve anonymity.
2023	16			Information removed to preserve anonymity.		2	6	Information removed to preserve anonymity.	Niet natuurlijk overlijden	Information removed to preserve anonymity.
2022	10			Information removed to preserve anonymity.	Information removed to preserve anonymity.	2	3	Information removed to preserve anonymity.	Niet natuurlijk overlijden	Information removed to preserve anonymity.
2022		Information removed to preserve anonymity.		Information removed to preserve anonymity.	NODOK-procedure; Information removed to preserve anonymity.	2	4	Information removed to preserve anonymity.	Natuurlijk overlijden	Information removed to preserve anonymity.
2022	1			Information removed to preserve anonymity.		1	0	Information removed to preserve anonymity.	Natuurlijk overlijden	Information removed to preserve anonymity.
2023		Information removed to preserve anonymity.		Information removed to preserve anonymity.		2	4	Information removed to preserve anonymity.	Niet natuurlijk overlijden	Information removed to preserve anonymity.
2023	11			Information removed to preserve anonymity.		2	6	Information removed to preserve anonymity.	Niet natuurlijk overlijden	Information removed to preserve anonymity.
2023	14			Information removed to preserve anonymity.	NODOK	1	0	Information removed to preserve anonymity.	Natuurlijk overlijden.	Information removed to preserve anonymity.
2022	3			Information removed to preserve anonymity.	Onderzoeken ikv NODOK	1	0	Information removed to preserve anonymity.	Natuuurlijk overlijden	Information removed to preserve anonymity.
2022	16			Information removed to preserve anonymity.		2	1	Information removed to preserve anonymity.	Niet natuurlijk overlijden	Information removed to preserve anonymity.
2022	17			Information removed to preserve anonymity.	x	2	6	Information removed to preserve anonymity.	Niet natuurlijk overlijden	Information removed to preserve anonymity.
2023	2			Information removed to preserve anonymity.	NODOK zal worden uitgevoerd. Information removed to preserve anonymity.	1	0	Information removed to preserve anonymity.	Natuurlijk overlijden	Information removed to preserve anonymity.
2023			Information removed to preserve anonymity.	Information removed to preserve anonymity.	Information removed to preserve anonymity.	2	4	Information removed to preserve anonymity.	Onbekend	Information removed to preserve anonymity.
2022	13			Information removed to preserve anonymity.		1	0	Information removed to preserve anonymity.	Natuurlijk overlijden.	Information removed to preserve anonymity.
2023	9			Information removed to preserve anonymity.		2	3	Information removed to preserve anonymity.	Niet natuurlijk overlijden	Information removed to preserve anonymity.
2022	12			Information removed to preserve anonymity.		2	3	Information removed to preserve anonymity.	Niet natuurlijk overlijden	Information removed to preserve anonymity.
2022		Information removed to preserve anonymity.		Information removed to preserve anonymity.		2	4	Information removed to preserve anonymity.	Niet natuurlijk overlijden	Information removed to preserve anonymity.
2022	3			Information removed to preserve anonymity.		1	0	Information removed to preserve anonymity.	Natuurlijk overlijden	Information removed to preserve anonymity.
2023		Information removed to preserve anonymity.		Information removed to preserve anonymity.		1	0	Information removed to preserve anonymity.	Natuurlijk overlijden	Information removed to preserve anonymity.
2022	16			Information removed to preserve anonymity.		2	6	Information removed to preserve anonymity.	Niet natuurlijk overlijden	Information removed to preserve anonymity.
2022	17			Information removed to preserve anonymity.		2	6	Information removed to preserve anonymity.	Niet natuurlijk overlijden	Information removed to preserve anonymity.
2022	17			Information removed to preserve anonymity.	Lijkschouw	2	1	Information removed to preserve anonymity.	Niet natuurlijk overlijden	Information removed to preserve anonymity.
2022	17			Information removed to preserve anonymity.		2	6	Information removed to preserve anonymity.	Niet natuurlijk overlijden	Information removed to preserve anonymity.
2023	16			Information removed to preserve anonymity.		2	1	Information removed to preserve anonymity.	Niet natuurlijk overlijden	Information removed to preserve anonymity.
2023	15			Information removed to preserve anonymity.		2	1	Information removed to preserve anonymity.	Niet natuurlijk overlijden	Information removed to preserve anonymity.
2023	16			Information removed to preserve anonymity.		2	1	Information removed to preserve anonymity.	Niet natuurlijk overlijden	Information removed to preserve anonymity.
2023	17			Information removed to preserve anonymity.		2	6	Information removed to preserve anonymity.	Niet natuurlijk overlijden	Information removed to preserve anonymity.
2022	17			Information removed to preserve anonymity.	Information removed to preserve anonymity.	2	4	Information removed to preserve anonymity.	Niet natuurlijk overlijden	Information removed to preserve anonymity.
2022	2			Information removed to preserve anonymity.		2	3	Information removed to preserve anonymity.	Niet natuurlijk overlijden	Information removed to preserve anonymity.
2022	16			Information removed to preserve anonymity.		2	3	Information removed to preserve anonymity.	Niet natuurlijk overlijden	Information removed to preserve anonymity.
2022			Information removed to preserve anonymity.	Information removed to preserve anonymity.	Information removed to preserve anonymity.	2	4	Information removed to preserve anonymity.	Niet natuurlijk overlijden	Information removed to preserve anonymity.
2023	1			Information removed to preserve anonymity.	NODOK procedure gestart	1	0	Information removed to preserve anonymity.	Natuurlijk overlijden	Information removed to preserve anonymity.
2023	16			Information removed to preserve anonymity.		2	1	Information removed to preserve anonymity.	Niet natuurlijk overlijden	Information removed to preserve anonymity.
2023	11			Information removed to preserve anonymity.		1	0	Information removed to preserve anonymity.	Natuurlijk overlijden	Information removed to preserve anonymity.
2022	8			Information removed to preserve anonymity.		2	3	Information removed to preserve anonymity.	Niet natuurlijk overlijden	Information removed to preserve anonymity.
2023	7			Information removed to preserve anonymity.		2	6	Information removed to preserve anonymity.	Niet natuurlijk overlijden	Information removed to preserve anonymity.
2023	5			Information removed to preserve anonymity.		2	6	Information removed to preserve anonymity.	Niet natuurlijk overlijden	Information removed to preserve anonymity.
2023			Information removed to preserve anonymity.	Information removed to preserve anonymity.	Klinische sectie	1	0	Information removed to preserve anonymity.	Natuurlijk overlijden	Information removed to preserve anonymity.
2023		Information removed to preserve anonymity.		Information removed to preserve anonymity.		1	0	Information removed to preserve anonymity.	Natuurlijk overlijden	Information removed to preserve anonymity.
2022		Information removed to preserve anonymity.		Information removed to preserve anonymity.	Information removed to preserve anonymity.	2	4	Information removed to preserve anonymity.	Niet natuurlijk overlijden	Information removed to preserve anonymity.
2022	16			Information removed to preserve anonymity.		2	6	Information removed to preserve anonymity.	Niet natuurlijk overlijden	Information removed to preserve anonymity.
2022	14			Information removed to preserve anonymity.		2	3	Information removed to preserve anonymity.	Niet natuurlijk overlijden	Information removed to preserve anonymity.
2022	1			Information removed to preserve anonymity.	Information removed to preserve anonymity.	1	0	Information removed to preserve anonymity.	Natuurlijk overlijden	Information removed to preserve anonymity.
2022			Information removed to preserve anonymity.	Information removed to preserve anonymity.		2	4	Information removed to preserve anonymity.	Zie late zwangerschapafbreking/melding overlijden minderjarige	Information removed to preserve anonymity.
2022			Information removed to preserve anonymity.	Information removed to preserve anonymity.		2	4	Information removed to preserve anonymity.	Zie late zwangerschapsafbreking/melding overlijden minderjarige.	Information removed to preserve anonymity.
2022	1			Information removed to preserve anonymity.		2	3	Information removed to preserve anonymity.	Niet natuurlijk overlijden	Information removed to preserve anonymity.
2023	16			Information removed to preserve anonymity.		1	0	Information removed to preserve anonymity.	Natuurlijk overlijden	Information removed to preserve anonymity.
2022		Information removed to preserve anonymity.		Information removed to preserve anonymity.	NODOK	2	3	Information removed to preserve anonymity.	Niet natuurlijk overlijden	Information removed to preserve anonymity.
2022	5			Information removed to preserve anonymity.	NODOK onderzoek. Information removed to preserve anonymity.	1	0	Information removed to preserve anonymity.	Natuurlijk overlijden	Information removed to preserve anonymity.
2022	16			Information removed to preserve anonymity.		1	0	Information removed to preserve anonymity.	Natuurlijk overlijden	Information removed to preserve anonymity.
2022	4			Information removed to preserve anonymity.		2	2	Information removed to preserve anonymity.	Natuurlijk overlijden	Information removed to preserve anonymity.
2022	15			Information removed to preserve anonymity.		2	1	Information removed to preserve anonymity.	Niet natuurlijk overlijden	Information removed to preserve anonymity.
2023	1			Information removed to preserve anonymity.		1	0	Information removed to preserve anonymity.	Natuurlijk overlijden	Information removed to preserve anonymity.
2023		Information removed to preserve anonymity.		Information removed to preserve anonymity.	Information removed to preserve anonymity.	2	4	Information removed to preserve anonymity.	Niet natuurlijk overlijden	Information removed to preserve anonymity.
2023	1			Information removed to preserve anonymity.	NODOK	1	0	Information removed to preserve anonymity.	Natuurlijk overlijden	Information removed to preserve anonymity.
2022	17			Information removed to preserve anonymity.		1	0	Information removed to preserve anonymity.	Natuurlijk overlijden	Information removed to preserve anonymity.
2023	16			Information removed to preserve anonymity.		2	1	Information removed to preserve anonymity.	Niet natuurlijk overlijden	Information removed to preserve anonymity.
2022		Information removed to preserve anonymity.		Information removed to preserve anonymity.	Information removed to preserve anonymity.	2	2	Information removed to preserve anonymity.	Onbekend	Information removed to preserve anonymity.
2023	16			Information removed to preserve anonymity.		2	1	Information removed to preserve anonymity.	Niet natuurlijk overlijden	Information removed to preserve anonymity.
2022	17			Information removed to preserve anonymity.		2	1	Information removed to preserve anonymity.	Niet natuurlijk overleden	Information removed to preserve anonymity.
2023	10			Information removed to preserve anonymity.		2	6	Information removed to preserve anonymity.	Niet natuurlijk overlijden	Information removed to preserve anonymity.
2023	13			Information removed to preserve anonymity.		2	6	Information removed to preserve anonymity.	Niet natuurlijk overlijden	Information removed to preserve anonymity.
2023	17			Information removed to preserve anonymity.		2	3	Information removed to preserve anonymity.	Niet natuurlijk overlijden	Information removed to preserve anonymity.
2022	6			Information removed to preserve anonymity.		2	2	Information removed to preserve anonymity.	Niet natuurlijk overlijden	Information removed to preserve anonymity.
2022	15			Information removed to preserve anonymity.		2	1	Information removed to preserve anonymity.	Niet natuurlijk overlijden	Information removed to preserve anonymity.
2022	15			Information removed to preserve anonymity.	-	2	1	Information removed to preserve anonymity.	Niet natuurlijk overlijden	Information removed to preserve anonymity.
2022	16			Information removed to preserve anonymity.		2	6	Information removed to preserve anonymity.	Niet natuurlijk overlijden	Information removed to preserve anonymity.
2022		Information removed to preserve anonymity.		Information removed to preserve anonymity.	gerechtelijke sectie	2	4	Information removed to preserve anonymity.	Niet natuurlijk overlijden	Information removed to preserve anonymity.
2022	17			Information removed to preserve anonymity.	Information removed to preserve anonymity.	2	1	Information removed to preserve anonymity.	Niet natuurlijk overlijden	Information removed to preserve anonymity.
2023		Information removed to preserve anonymity.		Information removed to preserve anonymity.	NODOK onderzoek	1	0	Information removed to preserve anonymity.	Natuurlijk overlijden	Information removed to preserve anonymity.
2022	16			Information removed to preserve anonymity.		2	1	Information removed to preserve anonymity.	Niet natuurlijk overlijden	Information removed to preserve anonymity.
2022	2			Information removed to preserve anonymity.		1	0	Information removed to preserve anonymity.	natuurlijk overlijden.	Information removed to preserve anonymity.
2023	14			Information removed to preserve anonymity.		2	1	Information removed to preserve anonymity.	Niet natuurlijk overlijden.	Information removed to preserve anonymity.
2022	17			Information removed to preserve anonymity.	Geen	2	1	Information removed to preserve anonymity.	Niet natuurlijk overlijden	Information removed to preserve anonymity.
2023		Information removed to preserve anonymity.		Information removed to preserve anonymity.	Information removed to preserve anonymity.	2	3	Information removed to preserve anonymity.	Onbekend	Information removed to preserve anonymity.
2022	16			Information removed to preserve anonymity.		2	1	Information removed to preserve anonymity.	Niet natuurlijk overlijden	Information removed to preserve anonymity.
2022	17			Information removed to preserve anonymity.		2	1	Information removed to preserve anonymity.	Niet natuurlijk overlijden	Information removed to preserve anonymity.
2023	17			Information removed to preserve anonymity.	NODOK. Information removed to preserve anonymity.	1	0	Information removed to preserve anonymity.	Onbekend	Information removed to preserve anonymity.
2022		Information removed to preserve anonymity.		Information removed to preserve anonymity.		2	4	Information removed to preserve anonymity.	Niet natuurlijk overlijden	Information removed to preserve anonymity.
2022		Information removed to preserve anonymity.		Information removed to preserve anonymity.	NODOK Information removed to preserve anonymity.	2	3	Information removed to preserve anonymity.	Onbekend	Information removed to preserve anonymity.
2022		Information removed to preserve anonymity.		Information removed to preserve anonymity.		2	3	Information removed to preserve anonymity.	Niet natuurlijk overlijden	Information removed to preserve anonymity.
2022	17			Information removed to preserve anonymity.	Information removed to preserve anonymity.	1	0	Information removed to preserve anonymity.	Natuurlijk overlijden	Information removed to preserve anonymity.
2022	16			Information removed to preserve anonymity.	x	2	6	Information removed to preserve anonymity.	Niet natuurlijk overlijden	Information removed to preserve anonymity.
2023			Information removed to preserve anonymity.	Information removed to preserve anonymity.		2	4	Information removed to preserve anonymity.	Niet natuurlijk overlijden	Information removed to preserve anonymity.
2022	17			Information removed to preserve anonymity.		2	3	Information removed to preserve anonymity.	Niet natuurlijk overlijden	Information removed to preserve anonymity.
2022			Information removed to preserve anonymity.	Information removed to preserve anonymity.	Information removed to preserve anonymity.	1	0	Information removed to preserve anonymity.	Natuurlijk overlijden	Information removed to preserve anonymity.
2023	2			Information removed to preserve anonymity.	NODOK protocol. Information removed to preserve anonymity.	1	0	Information removed to preserve anonymity.	Natuurlijk overlijden	Information removed to preserve anonymity.
2022	1			Information removed to preserve anonymity.	Information removed to preserve anonymity.	2	4	Information removed to preserve anonymity.	Niet natuurlijk overlijden	Information removed to preserve anonymity.
2023		Information removed to preserve anonymity.		Information removed to preserve anonymity.	Information removed to preserve anonymity.	1	0	Information removed to preserve anonymity.	Natuurlijk overlijden	Information removed to preserve anonymity.
2022	15			Information removed to preserve anonymity.	Information removed to preserve anonymity.	2	3	Information removed to preserve anonymity.	Niet natuurlijk overlijden	Information removed to preserve anonymity.
2023	16			Information removed to preserve anonymity.	geen	2	3	Information removed to preserve anonymity.	Niet natuurlijk overlijden	Information removed to preserve anonymity.

## Sheet: Deceased minor notifications
Jaar	leeftijdInJaar	leeftijdInMaanden	leeftijdInDagen	Provincie	mdm_MinderDan24Weken	mdm_LangerDan24uurInLeven	mdm_Doodgeboren	mdm_LijkschouwDoorFA	mdm_Conclusie
2022		Information removed to preserve anonymity.		Information removed to preserve anonymity.					0
2022		Information removed to preserve anonymity.		Information removed to preserve anonymity.					0
2022		Information removed to preserve anonymity.		Information removed to preserve anonymity.				Nee	2
2022	1			Information removed to preserve anonymity.					0
2022	2			Information removed to preserve anonymity.					2
2022	4			Information removed to preserve anonymity.					2
2022	8			Information removed to preserve anonymity.					0
2022	11			Information removed to preserve anonymity.					0
2022	11			Information removed to preserve anonymity.					0
2022	12			Information removed to preserve anonymity.			Nee	Nee	2
2022	17			Information removed to preserve anonymity.			Nee	Nee	2
2022			Information removed to preserve anonymity.	Information removed to preserve anonymity.	Nee	Nee	Ja	Nee	4
2022			Information removed to preserve anonymity.	Information removed to preserve anonymity.	Nee	Nee	Ja	Nee	2
2022			Information removed to preserve anonymity.	Information removed to preserve anonymity.			Ja	Nee	2
2022			Information removed to preserve anonymity.	Information removed to preserve anonymity.	Nee	Nee	Ja	Nee	4
2022			Information removed to preserve anonymity.	Information removed to preserve anonymity.					0
2022			Information removed to preserve anonymity.	Information removed to preserve anonymity.					0
2023		Information removed to preserve anonymity.		Information removed to preserve anonymity.					0
2023		Information removed to preserve anonymity.		Information removed to preserve anonymity.					4
2023	1			Information removed to preserve anonymity.					0
2023	6			Information removed to preserve anonymity.			Nee	Nee	2
2023	10			Information removed to preserve anonymity.	Onbekend	Ja	Nee	Nee	2
2023			Information removed to preserve anonymity.	Information removed to preserve anonymity.	Nee				1
2023			Information removed to preserve anonymity.	Information removed to preserve anonymity.	Onbekend	Nee	Ja	Nee	3
2023			Information removed to preserve anonymity.	Information removed to preserve anonymity.					0
2023			Information removed to preserve anonymity.	Information removed to preserve anonymity.					0
2023			Information removed to preserve anonymity.	Information removed to preserve anonymity.	Nee	Nee	Ja	Nee	2
2023			Information removed to preserve anonymity.	Information removed to preserve anonymity.			Ja	Nee	4
2023			Information removed to preserve anonymity.	Information removed to preserve anonymity.	Nee	Nee	Ja	Nee	4
2023			Information removed to preserve anonymity.	Information removed to preserve anonymity.	Nee	Ja	Nee	Nee	2
2023			Information removed to preserve anonymity.	Information removed to preserve anonymity.					0
2023			Information removed to preserve anonymity.	Information removed to preserve anonymity.					0
2022	17			Information removed to preserve anonymity.	Nee	Ja	Nee	Ja	1
2023	14			Information removed to preserve anonymity.				Ja	1
2022	5			Information removed to preserve anonymity.	Nee	Ja	Nee	Nee	4
2022	17			Information removed to preserve anonymity.	Nee	Ja	Nee	Nee	2
2022	17			Information removed to preserve anonymity.					2
2023	1			Information removed to preserve anonymity.	Ja	Ja	Nee	Nee	4
2022	16			Information removed to preserve anonymity.				Nee	2
2022			Information removed to preserve anonymity.	Information removed to preserve anonymity.	Nee	Nee	Ja	Nee	2
2022			Information removed to preserve anonymity.	Information removed to preserve anonymity.			Ja	Nee	4
2022			Information removed to preserve anonymity.	Information removed to preserve anonymity.			Ja	Nee	4
2023	15			Information removed to preserve anonymity.			Nee	Nee	2
2023			Information removed to preserve anonymity.	Information removed to preserve anonymity.	Nee	Nee	Ja	Ja	2
2023			Information removed to preserve anonymity.	Information removed to preserve anonymity.	Nee	Nee	Ja	Nee	4
2023			Information removed to preserve anonymity.	Information removed to preserve anonymity.	Nee	Nee	Ja	Nee	4
2022	4			Information removed to preserve anonymity.			Nee	Nee	2
2022			Information removed to preserve anonymity.	Information removed to preserve anonymity.	Nee	Nee	Ja	Nee	4
2022			Information removed to preserve anonymity.	Information removed to preserve anonymity.	Nee	Nee	Ja	Nee	2
2022			Information removed to preserve anonymity.	Information removed to preserve anonymity.	Nee	Nee	Nee	Nee	4
2022			Information removed to preserve anonymity.	Information removed to preserve anonymity.	Nee	Nee	Ja	Nee	4
2022			Information removed to preserve anonymity.	Information removed to preserve anonymity.	Nee	Nee	Ja	Nee	2
2022			Information removed to preserve anonymity.	Information removed to preserve anonymity.	Nee	Nee	Ja	Nee	4
2022			Information removed to preserve anonymity.	Information removed to preserve anonymity.	Nee	Nee	Ja	Nee	2
2023			Information removed to preserve anonymity.	Information removed to preserve anonymity.	Nee	Nee	Ja	Nee	4
2022	17			Information removed to preserve anonymity.				Nee	2
2023	7			Information removed to preserve anonymity.				Nee	2
2023	16			Information removed to preserve anonymity.				Nee	2
2023			Information removed to preserve anonymity.	Information removed to preserve anonymity.	Nee	Nee	Ja	Nee	4
2022	3			Information removed to preserve anonymity.			Nee	Nee	2
2022	12			Information removed to preserve anonymity.			Nee	Nee	3
2022	16			Information removed to preserve anonymity.			Nee	Nee	2
2022			Information removed to preserve anonymity.	Information removed to preserve anonymity.	Nee	Nee	Ja	Nee	2
2023			Information removed to preserve anonymity.	Information removed to preserve anonymity.	Ja	Nee	Ja	Nee	4
2022			Information removed to preserve anonymity.	Information removed to preserve anonymity.	Ja	Nee	Ja	Nee	4
2022		Information removed to preserve anonymity.		Information removed to preserve anonymity.	Nee	Ja	Nee	Nee	2
2022		Information removed to preserve anonymity.		Information removed to preserve anonymity.			Nee	Nee	2
2022		Information removed to preserve anonymity.		Information removed to preserve anonymity.	Ja		Nee	Nee	2
2022		Information removed to preserve anonymity.		Information removed to preserve anonymity.		Ja	Nee	Nee	2
2022		Information removed to preserve anonymity.		Information removed to preserve anonymity.	Nee	Ja	Nee	Nee	2
2022		Information removed to preserve anonymity.		Information removed to preserve anonymity.			Nee	Nee	2
2022		Information removed to preserve anonymity.		Information removed to preserve anonymity.			Nee	Nee	2
2022		Information removed to preserve anonymity.		Information removed to preserve anonymity.	Nee	Ja	Nee	Nee	2
2022		Information removed to preserve anonymity.		Information removed to preserve anonymity.	Nee	Ja	Nee	Nee	2
2022		Information removed to preserve anonymity.		Information removed to preserve anonymity.			Nee	Nee	2
2022		Information removed to preserve anonymity.		Information removed to preserve anonymity.	Nee	Ja	Nee	Nee	2
2022		Information removed to preserve anonymity.		Information removed to preserve anonymity.			Nee	Nee	2
2022		Information removed to preserve anonymity.		Information removed to preserve anonymity.			Nee	Nee	2
2022		Information removed to preserve anonymity.		Information removed to preserve anonymity.	Nee	Ja	Nee	Nee	2
2022		Information removed to preserve anonymity.		Information removed to preserve anonymity.			Nee	Nee	2
2022		Information removed to preserve anonymity.		Information removed to preserve anonymity.	Nee	Ja	Nee	Nee	2
2022		Information removed to preserve anonymity.		Information removed to preserve anonymity.			Nee	Ja	1
2022		Information removed to preserve anonymity.		Information removed to preserve anonymity.	Nee	Ja	Nee	Ja	1
2022		Information removed to preserve anonymity.		Information removed to preserve anonymity.	Ja	Ja	Nee	Nee	2
2022		Information removed to preserve anonymity.		Information removed to preserve anonymity.			Nee	Nee	2
2022	1			Information removed to preserve anonymity.			Nee	Nee	2
2022	1			Information removed to preserve anonymity.			Nee	Ja	4
2022	1			Information removed to preserve anonymity.	Nee	Ja	Nee	Nee	4
2022	1			Information removed to preserve anonymity.	Ja	Ja	Nee	Nee	2
2022	1			Information removed to preserve anonymity.	Nee	Ja	Nee	Nee	4
2022	1			Information removed to preserve anonymity.			Nee	Nee	4
2022	1			Information removed to preserve anonymity.	Nee	Ja	Nee	Nee	2
2022	2			Information removed to preserve anonymity.			Nee	Nee	2
2022	2			Information removed to preserve anonymity.	Nee	Ja	Nee	Nee	2
2022	2			Information removed to preserve anonymity.	Nee	Ja	Nee	Ja	1
2022	3			Information removed to preserve anonymity.			Nee	Nee	2
2022	3			Information removed to preserve anonymity.	Nee	Ja	Nee	Nee	2
2022	3			Information removed to preserve anonymity.		Ja	Nee	Nee	4
2022	3			Information removed to preserve anonymity.			Nee	Nee	2
2022	4			Information removed to preserve anonymity.	Ja	Ja	Nee	Nee	2
2022	4			Information removed to preserve anonymity.			Nee	Nee	2
2022	4			Information removed to preserve anonymity.				Nee	2
2022	4			Information removed to preserve anonymity.	Nee		Nee	Nee	2
2022	5			Information removed to preserve anonymity.				Nee	4
2022	5			Information removed to preserve anonymity.			Nee	Nee	2
2022	6			Information removed to preserve anonymity.			Nee	Nee	2
2022	8			Information removed to preserve anonymity.	Nee	Ja	Nee	Nee	2
2022	8			Information removed to preserve anonymity.			Nee	Nee	2
2022	8			Information removed to preserve anonymity.				Nee	2
2022	9			Information removed to preserve anonymity.			Nee	Nee	2
2022	10			Information removed to preserve anonymity.			Nee	Nee	2
2022	11			Information removed to preserve anonymity.	Nee		Nee	Nee	2
2022	11			Information removed to preserve anonymity.			Nee	Nee	2
2022	12			Information removed to preserve anonymity.			Nee	Nee	2
2022	12			Information removed to preserve anonymity.	Nee	Ja	Nee	Ja	2
2022	12			Information removed to preserve anonymity.				Nee	2
2022	13			Information removed to preserve anonymity.				Nee	2
2022	15			Information removed to preserve anonymity.	Onbekend	Ja	Nee	Nee	2
2022	15			Information removed to preserve anonymity.	Nee	Ja	Nee	Nee	2
2022	16			Information removed to preserve anonymity.	Nee		Nee	Nee	3
2022	16			Information removed to preserve anonymity.	Nee	Ja	Nee	Nee	2
2022	16			Information removed to preserve anonymity.	Nee	Ja	Nee	Nee	2
2022	16			Information removed to preserve anonymity.			Nee	Nee	2
2022	17			Information removed to preserve anonymity.			Nee	Ja	1
2022			Information removed to preserve anonymity.	Information removed to preserve anonymity.	Nee	Nee	Nee	Nee	2
2022			Information removed to preserve anonymity.	Information removed to preserve anonymity.			Ja	Nee	2
2022			Information removed to preserve anonymity.	Information removed to preserve anonymity.	Nee	Nee	Nee	Nee	2
2022			Information removed to preserve anonymity.	Information removed to preserve anonymity.				Nee	4
2022			Information removed to preserve anonymity.	Information removed to preserve anonymity.	Nee	Nee	Nee	Nee	2
2022			Information removed to preserve anonymity.	Information removed to preserve anonymity.	Nee	Nee	Ja	Nee	2
2022			Information removed to preserve anonymity.	Information removed to preserve anonymity.	Nee	Nee	Ja	Nee	4
2022			Information removed to preserve anonymity.	Information removed to preserve anonymity.	Ja	Nee	Ja	Nee	2
2022			Information removed to preserve anonymity.	Information removed to preserve anonymity.	Nee	Nee	Ja		3
2022			Information removed to preserve anonymity.	Information removed to preserve anonymity.	Nee	Nee	Nee	Nee	4
2022			Information removed to preserve anonymity.	Information removed to preserve anonymity.	Nee	Nee	Ja	Nee	4
2022			Information removed to preserve anonymity.	Information removed to preserve anonymity.	Nee	Nee	Nee	Nee	2
2022			Information removed to preserve anonymity.	Information removed to preserve anonymity.	Nee	Nee	Ja	Nee	2
2022			Information removed to preserve anonymity.	Information removed to preserve anonymity.	Nee	Nee	Nee	Nee	2
2022			Information removed to preserve anonymity.	Information removed to preserve anonymity.			Ja	Nee	2
2022			Information removed to preserve anonymity.	Information removed to preserve anonymity.			Nee	Nee	2
2022			Information removed to preserve anonymity.	Information removed to preserve anonymity.	Nee	Nee	Nee	Nee	2
2022			Information removed to preserve anonymity.	Information removed to preserve anonymity.	Nee	Nee	Ja	Nee	1
2022			Information removed to preserve anonymity.	Information removed to preserve anonymity.	Nee	Nee	Ja	Nee	2
2022			Information removed to preserve anonymity.	Information removed to preserve anonymity.	Ja	Nee	Nee	Nee	2
2022			Information removed to preserve anonymity.	Information removed to preserve anonymity.	Ja	Nee	Nee	Nee	2
2022			Information removed to preserve anonymity.	Information removed to preserve anonymity.	Nee	Nee	Ja	Nee	2
2022			Information removed to preserve anonymity.	Information removed to preserve anonymity.	Nee	Nee	Nee	Nee	2
2022			Information removed to preserve anonymity.	Information removed to preserve anonymity.			Nee	Nee	2
2022			Information removed to preserve anonymity.	Information removed to preserve anonymity.			Nee	Nee	4
2022			Information removed to preserve anonymity.	Information removed to preserve anonymity.	Nee	Ja	Nee	Nee	4
2022			Information removed to preserve anonymity.	Information removed to preserve anonymity.	Nee	Onbekend	Nee	Nee	2
2022			Information removed to preserve anonymity.	Information removed to preserve anonymity.	Nee	Ja	Nee	Nee	2
2022			Information removed to preserve anonymity.	Information removed to preserve anonymity.	Nee	Ja	Nee	Nee	2
2022			Information removed to preserve anonymity.	Information removed to preserve anonymity.	Nee	Ja	Nee	Nee	2
2022			Information removed to preserve anonymity.	Information removed to preserve anonymity.	Nee	Ja	Nee	Nee	2
2022			Information removed to preserve anonymity.	Information removed to preserve anonymity.			Nee	Nee	4
2022			Information removed to preserve anonymity.	Information removed to preserve anonymity.			Nee	Nee	4
2022			Information removed to preserve anonymity.	Information removed to preserve anonymity.			Nee	Nee	2
2022			Information removed to preserve anonymity.	Information removed to preserve anonymity.	Nee	Ja	Nee	Nee	2
2022			Information removed to preserve anonymity.	Information removed to preserve anonymity.	Nee	Ja	Nee	Nee	2
2022			Information removed to preserve anonymity.	Information removed to preserve anonymity.	Nee	Ja	Nee	Nee	2
2022			Information removed to preserve anonymity.	Information removed to preserve anonymity.	Nee	Ja	Nee	Nee	2
2022			Information removed to preserve anonymity.	Information removed to preserve anonymity.	Nee	Ja	Nee	Nee	2
2022			Information removed to preserve anonymity.	Information removed to preserve anonymity.	Nee	Ja	Nee	Nee	2
2022			Information removed to preserve anonymity.	Information removed to preserve anonymity.	Nee	Ja	Nee	Nee	2
2022			Information removed to preserve anonymity.	Information removed to preserve anonymity.	Nee	Ja	Nee	Nee	2
2022			Information removed to preserve anonymity.	Information removed to preserve anonymity.	Nee	Ja	Nee	Nee	2
2022			Information removed to preserve anonymity.	Information removed to preserve anonymity.	Nee	Ja	Nee	Nee	2
2022			Information removed to preserve anonymity.	Information removed to preserve anonymity.			Nee	Nee	3
2022			Information removed to preserve anonymity.	Information removed to preserve anonymity.	Nee	Ja	Nee	Nee	2
2022			Information removed to preserve anonymity.	Information removed to preserve anonymity.	Ja	Ja	Nee	Nee	2
2022			Information removed to preserve anonymity.	Information removed to preserve anonymity.	Ja	Ja	Nee	Nee	2
2023		Information removed to preserve anonymity.		Information removed to preserve anonymity.	Ja	Ja	Nee	Nee	2
2023		Information removed to preserve anonymity.		Information removed to preserve anonymity.	Ja	Ja	Nee	Nee	2
2023		Information removed to preserve anonymity.		Information removed to preserve anonymity.	Nee		Nee	Nee	2
2023		Information removed to preserve anonymity.		Information removed to preserve anonymity.	Nee	Ja	Nee	Nee	3
2023		Information removed to preserve anonymity.		Information removed to preserve anonymity.	Nee	Ja	Nee	Nee	2
2023		Information removed to preserve anonymity.		Information removed to preserve anonymity.	Nee		Ja	Nee	2
2023		Information removed to preserve anonymity.		Information removed to preserve anonymity.	Nee	Ja	Nee	Nee	2
2023		Information removed to preserve anonymity.		Information removed to preserve anonymity.			Nee	Nee	4
2023		Information removed to preserve anonymity.		Information removed to preserve anonymity.	Nee	Ja	Nee	Nee	2
2023		Information removed to preserve anonymity.		Information removed to preserve anonymity.			Nee	Nee	2
2023		Information removed to preserve anonymity.		Information removed to preserve anonymity.			Nee	Nee	2
2023		Information removed to preserve anonymity.		Information removed to preserve anonymity.	Nee	Ja	Nee	Nee	2
2023		Information removed to preserve anonymity.		Information removed to preserve anonymity.	Nee	Nee	Nee	Nee	2
2023		Information removed to preserve anonymity.		Information removed to preserve anonymity.	Nee	Ja	Nee	Nee	2
2023		Information removed to preserve anonymity.		Information removed to preserve anonymity.			Nee	Nee	2
2023	1			Information removed to preserve anonymity.	Nee	Ja	Nee	Nee	2
2023	1			Information removed to preserve anonymity.			Nee	Nee	2
2023	2			Information removed to preserve anonymity.	Nee	Ja	Nee	Nee	2
2023	2			Information removed to preserve anonymity.			Nee	Ja	4
2023	3			Information removed to preserve anonymity.	Nee	Ja	Nee	Nee	2
2023	3			Information removed to preserve anonymity.			Nee	Nee	2
2023	4			Information removed to preserve anonymity.	Ja	Ja	Nee	Nee	2
2023	4			Information removed to preserve anonymity.			Nee	Nee	2
2023	5			Information removed to preserve anonymity.			Nee	Nee	2
2023	5			Information removed to preserve anonymity.			Nee	Nee	3
2023	5			Information removed to preserve anonymity.			Nee	Nee	2
2023	6			Information removed to preserve anonymity.			Nee	Nee	2
2023	6			Information removed to preserve anonymity.			Nee	Nee	2
2023	7			Information removed to preserve anonymity.			Nee	Nee	2
2023	8			Information removed to preserve anonymity.			Nee	Nee	2
2023	8			Information removed to preserve anonymity.			Nee	Nee	2
2023	9			Information removed to preserve anonymity.		Ja	Nee	Nee	2
2023	11			Information removed to preserve anonymity.	Nee	Ja	Nee	Nee	2
2023	13			Information removed to preserve anonymity.			Nee	Nee	2
2023	13			Information removed to preserve anonymity.			Nee	Nee	2
2023	13			Information removed to preserve anonymity.			Nee	Nee	2
2023	14			Information removed to preserve anonymity.	Nee	Ja	Nee	Nee	4
2023	15			Information removed to preserve anonymity.			Nee	Nee	2
2023	16			Information removed to preserve anonymity.			Nee	Nee	2
2023	16			Information removed to preserve anonymity.			Nee	Nee	2
2023	16			Information removed to preserve anonymity.			Nee	Nee	2
2023	16			Information removed to preserve anonymity.			Nee	Ja	1
2023			Information removed to preserve anonymity.	Information removed to preserve anonymity.	Nee	Nee	Nee	Nee	2
2023			Information removed to preserve anonymity.	Information removed to preserve anonymity.	Nee	Nee	Nee	Nee	2
2023			Information removed to preserve anonymity.	Information removed to preserve anonymity.	Nee	Nee	Nee	Nee	2
2023			Information removed to preserve anonymity.	Information removed to preserve anonymity.	Nee	Nee	Ja	Nee	2
2023			Information removed to preserve anonymity.	Information removed to preserve anonymity.	Nee	Nee	Nee	Nee	2
2023			Information removed to preserve anonymity.	Information removed to preserve anonymity.	Nee	Nee	Ja	Nee	3
2023			Information removed to preserve anonymity.	Information removed to preserve anonymity.	Nee	Nee	Ja	Ja	1
2023			Information removed to preserve anonymity.	Information removed to preserve anonymity.	Onbekend	Nee	Ja	Nee	2
2023			Information removed to preserve anonymity.	Information removed to preserve anonymity.	Nee		Ja	Nee	2
2023			Information removed to preserve anonymity.	Information removed to preserve anonymity.			Ja	Nee	4
2023			Information removed to preserve anonymity.	Information removed to preserve anonymity.	Ja	Nee	Ja	Nee	2
2023			Information removed to preserve anonymity.	Information removed to preserve anonymity.	Nee	Nee	Ja	Nee	4
2023			Information removed to preserve anonymity.	Information removed to preserve anonymity.	Nee	Nee	Ja	Nee	2
2023			Information removed to preserve anonymity.	Information removed to preserve anonymity.	Nee	Nee	Ja	Nee	2
2023			Information removed to preserve anonymity.	Information removed to preserve anonymity.			Ja	Nee	4
2023			Information removed to preserve anonymity.	Information removed to preserve anonymity.	Nee	Nee	Ja	Nee	4
2023			Information removed to preserve anonymity.	Information removed to preserve anonymity.	Nee	Nee	Nee	Nee	2
2023			Information removed to preserve anonymity.	Information removed to preserve anonymity.	Nee	Nee	Nee	Nee	2
2023			Information removed to preserve anonymity.	Information removed to preserve anonymity.	Nee	Nee	Nee	Nee	3
2023			Information removed to preserve anonymity.	Information removed to preserve anonymity.	Ja	Nee	Ja	Nee	4
2023			Information removed to preserve anonymity.	Information removed to preserve anonymity.	Nee	Nee	Ja	Nee	4
2023			Information removed to preserve anonymity.	Information removed to preserve anonymity.	Nee	Nee	Ja	Nee	2
2023			Information removed to preserve anonymity.	Information removed to preserve anonymity.	Nee	Nee	Ja	Nee	4
2023			Information removed to preserve anonymity.	Information removed to preserve anonymity.	Nee	Nee	Ja	Nee	2
2023			Information removed to preserve anonymity.	Information removed to preserve anonymity.			Ja	Nee	2
2023			Information removed to preserve anonymity.	Information removed to preserve anonymity.	Nee	Nee	Ja	Ja	1
2023			Information removed to preserve anonymity.	Information removed to preserve anonymity.	Nee	Nee	Ja	Nee	2
2023			Information removed to preserve anonymity.	Information removed to preserve anonymity.	Nee	Nee	Ja	Nee	4
2023			Information removed to preserve anonymity.	Information removed to preserve anonymity.	Nee	Nee	Ja	Nee	4
2023			Information removed to preserve anonymity.	Information removed to preserve anonymity.	Nee	Nee	Nee	Nee	2
2023			Information removed to preserve anonymity.	Information removed to preserve anonymity.	Nee		Nee	Nee	2
2023			Information removed to preserve anonymity.	Information removed to preserve anonymity.		Ja	Nee	Nee	2
2023			Information removed to preserve anonymity.	Information removed to preserve anonymity.	Nee	Ja	Nee	Nee	4
2023			Information removed to preserve anonymity.	Information removed to preserve anonymity.	Nee		Ja	Nee	2
2023			Information removed to preserve anonymity.	Information removed to preserve anonymity.			Nee	Nee	2
2023			Information removed to preserve anonymity.	Information removed to preserve anonymity.	Nee	Nee	Nee	Nee	2
2023			Information removed to preserve anonymity.	Information removed to preserve anonymity.	Nee	Onbekend	Nee	Nee	2
2023			Information removed to preserve anonymity.	Information removed to preserve anonymity.	Nee		Nee	Nee	2
2023			Information removed to preserve anonymity.	Information removed to preserve anonymity.	Nee	Ja	Nee	Nee	2
2023			Information removed to preserve anonymity.	Information removed to preserve anonymity.	Nee	Ja	Nee	Nee	2
2023			Information removed to preserve anonymity.	Information removed to preserve anonymity.	Nee	Ja	Nee	Nee	2
2023			Information removed to preserve anonymity.	Information removed to preserve anonymity.			Nee	Nee	2
2023			Information removed to preserve anonymity.	Information removed to preserve anonymity.	Nee	Ja	Nee	Nee	4
2023			Information removed to preserve anonymity.	Information removed to preserve anonymity.			Onbekend	Nee	4
2023			Information removed to preserve anonymity.	Information removed to preserve anonymity.	Nee	Ja	Nee	Nee	2
2023			Information removed to preserve anonymity.	Information removed to preserve anonymity.			Nee	Nee	4
2023			Information removed to preserve anonymity.	Information removed to preserve anonymity.	Nee	Ja	Nee	Nee	2
2023			Information removed to preserve anonymity.	Information removed to preserve anonymity.	Nee	Ja	Nee	Nee	2
2023			Information removed to preserve anonymity.	Information removed to preserve anonymity.	Ja		Ja	Nee	2
2023			Information removed to preserve anonymity.	Information removed to preserve anonymity.	Nee	Ja	Nee	Nee	2
2023			Information removed to preserve anonymity.	Information removed to preserve anonymity.	Nee	Ja	Nee	Nee	2
2023			Information removed to preserve anonymity.	Information removed to preserve anonymity.	Nee	Ja	Nee	Nee	2
2023			Information removed to preserve anonymity.	Information removed to preserve anonymity.	Nee	Ja	Nee	Nee	2
2023			Information removed to preserve anonymity.	Information removed to preserve anonymity.	Nee	Ja	Nee	Nee	2
2023			Information removed to preserve anonymity.	Information removed to preserve anonymity.			Nee	Nee	2
2023			Information removed to preserve anonymity.	Information removed to preserve anonymity.			Nee	Nee	2
2022	16			Information removed to preserve anonymity.			Nee	Nee	2
2022			Information removed to preserve anonymity.	Information removed to preserve anonymity.	Nee		Ja	Nee	4
2022			Information removed to preserve anonymity.	Information removed to preserve anonymity.	Nee	Nee	Ja	Nee	4
2022			Information removed to preserve anonymity.	Information removed to preserve anonymity.	Nee	Ja	Nee	Nee	2
2022			Information removed to preserve anonymity.	Information removed to preserve anonymity.	Nee	Ja	Nee	Nee	2
2023		Information removed to preserve anonymity.		Information removed to preserve anonymity.			Nee	Nee	2
2023	6			Information removed to preserve anonymity.			Nee	Nee	2
2023	13			Information removed to preserve anonymity.			Nee	Nee	2
2023			Information removed to preserve anonymity.	Information removed to preserve anonymity.	Ja	Nee	Ja	Nee	2
2023			Information removed to preserve anonymity.	Information removed to preserve anonymity.	Nee	Nee	Ja	Nee	4
2023			Information removed to preserve anonymity.	Information removed to preserve anonymity.	Nee	Nee	Ja	Nee	2
2022	1			Information removed to preserve anonymity.	Nee	Nee	Ja	Nee	4
2022	10			Information removed to preserve anonymity.			Nee	Nee	2
2022	14			Information removed to preserve anonymity.	Nee		Nee	Nee	2
2022			Information removed to preserve anonymity.	Information removed to preserve anonymity.	Nee	Nee	Ja	Nee	4
2022			Information removed to preserve anonymity.	Information removed to preserve anonymity.	Nee	Nee	Ja	Nee	4
2022			Information removed to preserve anonymity.	Information removed to preserve anonymity.	Nee	Nee	Nee	Nee	4
2023	3			Information removed to preserve anonymity.			Nee	Nee	2
2023			Information removed to preserve anonymity.	Information removed to preserve anonymity.	Nee	Nee	Ja	Nee	4
2023			Information removed to preserve anonymity.	Information removed to preserve anonymity.	Nee	Nee	Ja	Nee	4
2023			Information removed to preserve anonymity.	Information removed to preserve anonymity.	Nee	Nee	Ja	Nee	4
2023			Information removed to preserve anonymity.	Information removed to preserve anonymity.			Ja	Nee	4
2023			Information removed to preserve anonymity.	Information removed to preserve anonymity.	Nee	Nee	Ja	Nee	4
2022	5			Information removed to preserve anonymity.			Nee	Nee	2
2022	7			Information removed to preserve anonymity.			Nee	Nee	2
2023	12			Information removed to preserve anonymity.	Onbekend	Ja	Nee	Nee	2
2023	15			Information removed to preserve anonymity.			Nee	Nee	2
2022		Information removed to preserve anonymity.		Information removed to preserve anonymity.			Nee	Nee	2
2022	12			Information removed to preserve anonymity.				Nee	2
2023	1			Information removed to preserve anonymity.			Nee	Nee	4
2023	1			Information removed to preserve anonymity.				Nee	4
2023	12			Information removed to preserve anonymity.			Nee	Nee	2
2023			Information removed to preserve anonymity.	Information removed to preserve anonymity.	Nee	Nee	Ja	Nee	4
2022	12			Information removed to preserve anonymity.			Nee	Nee	4
2023		Information removed to preserve anonymity.		Information removed to preserve anonymity.	Nee	Ja	Nee	Nee	2
2023			Information removed to preserve anonymity.	Information removed to preserve anonymity.		Ja	Nee	Nee	4
2022	14			Information removed to preserve anonymity.			Nee	Nee	2
2022	11			Information removed to preserve anonymity.			Nee	Nee	2
2022	17			Information removed to preserve anonymity.			Nee	Nee	2
2022			Information removed to preserve anonymity.	Information removed to preserve anonymity.	Nee	Nee	Ja	Nee	2
2022			Information removed to preserve anonymity.	Information removed to preserve anonymity.	Nee	Nee	Ja	Nee	4
2022			Information removed to preserve anonymity.	Information removed to preserve anonymity.	Nee	Nee	Ja	Nee	4
2022			Information removed to preserve anonymity.	Information removed to preserve anonymity.	Nee	Nee	Ja	Nee	4
2022			Information removed to preserve anonymity.	Information removed to preserve anonymity.	Nee	Nee	Ja	Nee	1
2023		Information removed to preserve anonymity.		Information removed to preserve anonymity.	Nee	Ja	Nee	Nee	2
2023	14			Information removed to preserve anonymity.			Nee	Nee	2
2023			Information removed to preserve anonymity.	Information removed to preserve anonymity.	Ja	Nee	Ja	Nee	4
2022	7			Information removed to preserve anonymity.	Nee	Ja	Nee	Nee	2
2023	1			Information removed to preserve anonymity.				Ja	4
2022	2			Information removed to preserve anonymity.	Onbekend	Ja	Nee	Nee	2
2022		Information removed to preserve anonymity.		Information removed to preserve anonymity.	Nee	Ja	Nee	Nee	2
2023	1			Information removed to preserve anonymity.	Onbekend	Ja	Nee	Nee	2
2023	16			Information removed to preserve anonymity.			Nee	Nee	2
2023	10			Information removed to preserve anonymity.			Nee	Nee	2
2022		Information removed to preserve anonymity.		Information removed to preserve anonymity.			Nee	Ja	1
2023	4			Information removed to preserve anonymity.			Nee	Ja	4
2023	6			Information removed to preserve anonymity.	Nee	Ja	Nee	Ja	3
2022	14			Information removed to preserve anonymity.	Nee	Ja	Nee	Ja	1
2022			Information removed to preserve anonymity.	Information removed to preserve anonymity.	Nee	Nee	Ja	Nee	2
2022			Information removed to preserve anonymity.	Information removed to preserve anonymity.	Nee	Nee	Ja	Nee	2
2022			Information removed to preserve anonymity.	Information removed to preserve anonymity.	Nee	Nee	Ja	Nee	4
2023		Information removed to preserve anonymity.		Information removed to preserve anonymity.			Nee	Nee	2
2023			Information removed to preserve anonymity.	Information removed to preserve anonymity.	Nee	Nee	Ja	Nee	4
2023			Information removed to preserve anonymity.	Information removed to preserve anonymity.	Ja	Nee	Nee	Nee	4
2023			Information removed to preserve anonymity.	Information removed to preserve anonymity.	Nee	Nee	Ja	Nee	4
2023			Information removed to preserve anonymity.	Information removed to preserve anonymity.	Nee	Nee	Ja	Nee	4
2023			Information removed to preserve anonymity.	Information removed to preserve anonymity.	Nee	Nee	Ja	Nee	2
2022			Information removed to preserve anonymity.	Information removed to preserve anonymity.	Nee	Nee	Ja	Nee	2
2022			Information removed to preserve anonymity.	Information removed to preserve anonymity.	Nee	Nee	Ja	Nee	4
2022			Information removed to preserve anonymity.	Information removed to preserve anonymity.	Nee	Nee	Ja	Nee	2
2022			Information removed to preserve anonymity.	Information removed to preserve anonymity.	Nee	Nee	Ja	Nee	4
2022			Information removed to preserve anonymity.	Information removed to preserve anonymity.	Ja	Nee	Ja	Nee	2
2023	6			Information removed to preserve anonymity.	Nee	Ja	Nee	Nee	3
2023	15			Information removed to preserve anonymity.			Nee	Nee	2
2023			Information removed to preserve anonymity.	Information removed to preserve anonymity.	Nee	Nee	Nee	Nee	2
2023			Information removed to preserve anonymity.	Information removed to preserve anonymity.	Nee	Nee	Ja	Nee	4
2023			Information removed to preserve anonymity.	Information removed to preserve anonymity.	Nee	Nee	Ja	Nee	3
2023			Information removed to preserve anonymity.	Information removed to preserve anonymity.	Nee	Ja	Nee	Nee	2
2022	4			Information removed to preserve anonymity.	Nee		Nee	Nee	2
2022	4			Information removed to preserve anonymity.			Nee	Nee	2
2022	4			Information removed to preserve anonymity.			Nee	Nee	2
2022	9			Information removed to preserve anonymity.		Ja	Nee	Nee	2
2022	13			Information removed to preserve anonymity.	Nee	Nee	Nee	Nee	2
2022			Information removed to preserve anonymity.	Information removed to preserve anonymity.	Nee	Nee	Ja	Nee	4
2022			Information removed to preserve anonymity.	Information removed to preserve anonymity.	Nee	Nee	Ja	Nee	4
2022			Information removed to preserve anonymity.	Information removed to preserve anonymity.	Nee	Nee	Ja	Nee	4
2022			Information removed to preserve anonymity.	Information removed to preserve anonymity.	Nee	Nee	Ja	Nee	3
2023		Information removed to preserve anonymity.		Information removed to preserve anonymity.			Nee	Nee	3
2023	9			Information removed to preserve anonymity.	Nee	Ja	Nee	Nee	2
2023	9			Information removed to preserve anonymity.			Nee	Nee	2
2023	13			Information removed to preserve anonymity.			Nee	Nee	2
2023	15			Information removed to preserve anonymity.			Nee	Nee	2
2023	16			Information removed to preserve anonymity.			Nee	Nee	2
2023	17			Information removed to preserve anonymity.				Nee	2
2023			Information removed to preserve anonymity.	Information removed to preserve anonymity.	Nee	Nee	Ja	Nee	2
2023			Information removed to preserve anonymity.	Information removed to preserve anonymity.	Ja	Nee	Ja	Nee	4
2023			Information removed to preserve anonymity.	Information removed to preserve anonymity.	Nee	Ja	Nee	Nee	2
2023			Information removed to preserve anonymity.	Information removed to preserve anonymity.	Nee	Nee	Ja	Nee	4
2023			Information removed to preserve anonymity.	Information removed to preserve anonymity.	Nee	Nee	Nee	Nee	4
2023			Information removed to preserve anonymity.	Information removed to preserve anonymity.	Nee	Nee	Ja	Nee	4
2023			Information removed to preserve anonymity.	Information removed to preserve anonymity.			Ja	Nee	2
2023			Information removed to preserve anonymity.	Information removed to preserve anonymity.	Nee	Nee	Ja	Nee	4
2023			Information removed to preserve anonymity.	Information removed to preserve anonymity.	Nee	Nee	Nee	Nee	4
2023			Information removed to preserve anonymity.	Information removed to preserve anonymity.	Nee	Nee	Ja	Nee	4
2023			Information removed to preserve anonymity.	Information removed to preserve anonymity.	Nee	Ja	Nee	Nee	2
2022			Information removed to preserve anonymity.	Information removed to preserve anonymity.	Nee	Ja	Nee	Nee	4
2023		Information removed to preserve anonymity.		Information removed to preserve anonymity.				Ja	4
2023	14			Information removed to preserve anonymity.				Nee	2
2022	7			Information removed to preserve anonymity.			Nee	Nee	2
2022			Information removed to preserve anonymity.	Information removed to preserve anonymity.		Nee	Ja	Nee	4
2023	5			Information removed to preserve anonymity.	Nee	Ja	Nee	Nee	2
2023			Information removed to preserve anonymity.	Information removed to preserve anonymity.	Nee	Nee	Ja	Nee	4
2023			Information removed to preserve anonymity.	Information removed to preserve anonymity.	Nee	Nee	Ja	Nee	4
2023			Information removed to preserve anonymity.	Information removed to preserve anonymity.	Nee	Nee	Ja	Nee	4
2023			Information removed to preserve anonymity.	Information removed to preserve anonymity.	Nee	Nee	Ja	Nee	2
2022		Information removed to preserve anonymity.		Information removed to preserve anonymity.	Nee	Ja	Nee	Nee	2
2022			Information removed to preserve anonymity.	Information removed to preserve anonymity.			Nee	Nee	2
2023		Information removed to preserve anonymity.		Information removed to preserve anonymity.			Nee	Nee	2
2023			Information removed to preserve anonymity.	Information removed to preserve anonymity.	Nee	Nee	Ja	Nee	3
2022		Information removed to preserve anonymity.		Information removed to preserve anonymity.	Nee	Ja	Nee	Nee	2
2022	7			Information removed to preserve anonymity.			Nee	Nee	2
2022			Information removed to preserve anonymity.	Information removed to preserve anonymity.	Nee	Nee	Nee	Nee	2
2023	6			Information removed to preserve anonymity.	Onbekend	Ja	Nee	Nee	2
2023	6			Information removed to preserve anonymity.	Onbekend	Ja	Nee	Nee	2
2023	9			Information removed to preserve anonymity.	Nee	Ja	Nee	Nee	2
2023			Information removed to preserve anonymity.	Information removed to preserve anonymity.	Nee	Nee	Ja	Nee	2
2023			Information removed to preserve anonymity.	Information removed to preserve anonymity.			Ja	Nee	4
2022		Information removed to preserve anonymity.		Information removed to preserve anonymity.			Nee	Ja	4
2022	12			Information removed to preserve anonymity.			Nee	Nee	2
2022			Information removed to preserve anonymity.	Information removed to preserve anonymity.	Nee	Ja	Nee	Ja	2
2023			Information removed to preserve anonymity.	Information removed to preserve anonymity.	Nee	Ja	Ja	Nee	4
2022	3			Information removed to preserve anonymity.			Nee	Nee	2
2022	5			Information removed to preserve anonymity.			Nee	Nee	2
2022			Information removed to preserve anonymity.	Information removed to preserve anonymity.	Nee	Nee	Ja	Nee	2
2022			Information removed to preserve anonymity.	Information removed to preserve anonymity.	Ja	Nee	Ja	Nee	2
2023		Information removed to preserve anonymity.		Information removed to preserve anonymity.	Nee	Ja	Nee	Ja	4
2023	6			Information removed to preserve anonymity.				Nee	2
2023	17			Information removed to preserve anonymity.	Nee	Nee	Nee	Ja	1
2023			Information removed to preserve anonymity.	Information removed to preserve anonymity.	Ja	Nee	Ja	Nee	4
2023			Information removed to preserve anonymity.	Information removed to preserve anonymity.	Nee	Nee	Ja	Nee	4
2023			Information removed to preserve anonymity.	Information removed to preserve anonymity.			Ja	Nee	2
2023			Information removed to preserve anonymity.	Information removed to preserve anonymity.			Ja	Nee	2
2023			Information removed to preserve anonymity.	Information removed to preserve anonymity.		Nee	Ja	Nee	2
2022	11			Information removed to preserve anonymity.			Nee	Nee	2
2022	15			Information removed to preserve anonymity.	Nee	Ja	Nee	Nee	2
2022	16			Information removed to preserve anonymity.			Nee	Nee	2
2022			Information removed to preserve anonymity.	Information removed to preserve anonymity.	Nee	Nee	Ja	Nee	2
2023			Information removed to preserve anonymity.	Information removed to preserve anonymity.	Nee	Ja	Nee	Nee	4
2023	2			Information removed to preserve anonymity.			Ja	Nee	2
2022		Information removed to preserve anonymity.		Information removed to preserve anonymity.			Nee	Ja	4
2023	6			Information removed to preserve anonymity.			Nee	Nee	2
2022	6			Information removed to preserve anonymity.			Nee	Nee	4
2023			Information removed to preserve anonymity.	Information removed to preserve anonymity.			Ja	Nee	3
2023			Information removed to preserve anonymity.	Information removed to preserve anonymity.			Ja	Nee	2
2023			Information removed to preserve anonymity.	Information removed to preserve anonymity.	Nee	Nee	Onbekend	Nee	4
2023			Information removed to preserve anonymity.	Information removed to preserve anonymity.				Nee	4
2023			Information removed to preserve anonymity.	Information removed to preserve anonymity.			Nee	Nee	2
2023		Information removed to preserve anonymity.		Information removed to preserve anonymity.	Nee	Ja	Nee	Nee	2
2023	1			Information removed to preserve anonymity.	Nee	Ja	Nee	Nee	3
2023	2			Information removed to preserve anonymity.			Nee	Nee	2
2022	15			Information removed to preserve anonymity.			Nee	Nee	2
2023	5			Information removed to preserve anonymity.		Ja	Nee	Nee	2
2023			Information removed to preserve anonymity.	Information removed to preserve anonymity.	Nee	Nee	Ja	Nee	4
2023			Information removed to preserve anonymity.	Information removed to preserve anonymity.			Nee	Nee	2
2022		Information removed to preserve anonymity.		Information removed to preserve anonymity.	Nee	Ja	Nee	Nee	2
2022		Information removed to preserve anonymity.		Information removed to preserve anonymity.	Nee	Ja	Nee	Nee	2
2022		Information removed to preserve anonymity.		Information removed to preserve anonymity.	Nee	Ja	Nee	Ja	4
2022		Information removed to preserve anonymity.		Information removed to preserve anonymity.	Nee	Ja	Nee	Nee	2
2022		Information removed to preserve anonymity.		Information removed to preserve anonymity.			Nee	Nee	2
2022		Information removed to preserve anonymity.		Information removed to preserve anonymity.			Nee	Ja	4
2022		Information removed to preserve anonymity.		Information removed to preserve anonymity.			Nee	Nee	2
2022		Information removed to preserve anonymity.		Information removed to preserve anonymity.			Nee	Ja	1
2022		Information removed to preserve anonymity.		Information removed to preserve anonymity.			Nee	Nee	2
2022		Information removed to preserve anonymity.		Information removed to preserve anonymity.	Nee	Ja	Nee	Ja	1
2022		Information removed to preserve anonymity.		Information removed to preserve anonymity.			Nee	Ja	4
2022		Information removed to preserve anonymity.		Information removed to preserve anonymity.			Nee	Nee	2
2022	1			Information removed to preserve anonymity.			Nee	Nee	2
2022	1			Information removed to preserve anonymity.				Nee	2
2022	1			Information removed to preserve anonymity.				Ja	1
2022	1			Information removed to preserve anonymity.			Nee	Ja	1
2022	2			Information removed to preserve anonymity.			Nee	Nee	2
2022	2			Information removed to preserve anonymity.				Nee	2
2022	2			Information removed to preserve anonymity.			Nee	Ja	1
2022	5			Information removed to preserve anonymity.				Ja	1
2022	5			Information removed to preserve anonymity.			Nee	Nee	2
2022	7			Information removed to preserve anonymity.				Nee	2
2022	8			Information removed to preserve anonymity.			Nee	Nee	2
2022	8			Information removed to preserve anonymity.			Nee	Nee	2
2022	8			Information removed to preserve anonymity.			Nee	Ja	1
2022	11			Information removed to preserve anonymity.			Nee	Nee	2
2022	11			Information removed to preserve anonymity.			Nee	Nee	1
2022	12			Information removed to preserve anonymity.			Nee	Nee	2
2022	12			Information removed to preserve anonymity.				Ja	1
2022	13			Information removed to preserve anonymity.			Nee	Nee	2
2022	14			Information removed to preserve anonymity.				Nee	2
2022	14			Information removed to preserve anonymity.				Ja	1
2022	14			Information removed to preserve anonymity.				Ja	1
2022	15			Information removed to preserve anonymity.				Nee	2
2022	16			Information removed to preserve anonymity.			Nee	Nee	2
2022	16			Information removed to preserve anonymity.			Nee	Nee	2
2022	17			Information removed to preserve anonymity.					2
2022	17			Information removed to preserve anonymity.				Nee	2
2022			Information removed to preserve anonymity.	Information removed to preserve anonymity.	Nee	Nee	Ja	Nee	2
2022			Information removed to preserve anonymity.	Information removed to preserve anonymity.	Nee	Nee	Ja	Nee	2
2022			Information removed to preserve anonymity.	Information removed to preserve anonymity.	Ja	Nee	Ja	Nee	2
2022			Information removed to preserve anonymity.	Information removed to preserve anonymity.			Ja	Nee	2
2022			Information removed to preserve anonymity.	Information removed to preserve anonymity.	Nee	Nee	Nee	Nee	2
2022			Information removed to preserve anonymity.	Information removed to preserve anonymity.	Nee	Nee	Nee	Nee	2
2022			Information removed to preserve anonymity.	Information removed to preserve anonymity.	Nee	Nee	Nee	Ja	1
2022			Information removed to preserve anonymity.	Information removed to preserve anonymity.		Nee	Ja	Nee	2
2022			Information removed to preserve anonymity.	Information removed to preserve anonymity.	Nee	Nee	Nee	Nee	2
2022			Information removed to preserve anonymity.	Information removed to preserve anonymity.	Nee	Nee	Ja	Nee	4
2022			Information removed to preserve anonymity.	Information removed to preserve anonymity.		Nee	Ja	Nee	2
2022			Information removed to preserve anonymity.	Information removed to preserve anonymity.			Ja	Nee	3
2022			Information removed to preserve anonymity.	Information removed to preserve anonymity.	Nee	Nee	Ja	Nee	4
2022			Information removed to preserve anonymity.	Information removed to preserve anonymity.	Nee	Nee	Ja	Nee	2
2022			Information removed to preserve anonymity.	Information removed to preserve anonymity.	Nee	Nee	Nee	Nee	4
2022			Information removed to preserve anonymity.	Information removed to preserve anonymity.		Nee	Nee	Nee	2
2022			Information removed to preserve anonymity.	Information removed to preserve anonymity.			Nee	Nee	2
2022			Information removed to preserve anonymity.	Information removed to preserve anonymity.	Nee	Nee	Ja	Nee	4
2022			Information removed to preserve anonymity.	Information removed to preserve anonymity.			Ja	Nee	2
2022			Information removed to preserve anonymity.	Information removed to preserve anonymity.	Nee	Nee	Ja	Nee	2
2022			Information removed to preserve anonymity.	Information removed to preserve anonymity.	Nee	Nee	Ja	Nee	2
2022			Information removed to preserve anonymity.	Information removed to preserve anonymity.	Nee	Nee	Ja	Nee	4
2022			Information removed to preserve anonymity.	Information removed to preserve anonymity.	Nee	Nee	Ja	Nee	4
2022			Information removed to preserve anonymity.	Information removed to preserve anonymity.	Nee	Nee	Ja	Nee	2
2022			Information removed to preserve anonymity.	Information removed to preserve anonymity.	Nee	Nee	Ja	Nee	4
2022			Information removed to preserve anonymity.	Information removed to preserve anonymity.	Nee	Nee	Ja	Nee	2
2022			Information removed to preserve anonymity.	Information removed to preserve anonymity.	Nee	Nee	Nee	Nee	2
2022			Information removed to preserve anonymity.	Information removed to preserve anonymity.	Nee	Nee	Ja	Nee	4
2022			Information removed to preserve anonymity.	Information removed to preserve anonymity.	Nee	Ja	Nee	Nee	4
2022			Information removed to preserve anonymity.	Information removed to preserve anonymity.	Nee	Ja	Nee	Nee	2
2022			Information removed to preserve anonymity.	Information removed to preserve anonymity.	Nee	Ja	Nee	Nee	2
2022			Information removed to preserve anonymity.	Information removed to preserve anonymity.	Nee	Ja	Nee	Nee	4
2022			Information removed to preserve anonymity.	Information removed to preserve anonymity.	Nee	Ja	Nee	Nee	2
2022			Information removed to preserve anonymity.	Information removed to preserve anonymity.	Nee	Ja	Nee	Nee	2
2022			Information removed to preserve anonymity.	Information removed to preserve anonymity.	Nee	Ja			2
2022			Information removed to preserve anonymity.	Information removed to preserve anonymity.	Nee	Ja	Nee	Nee	2
2022			Information removed to preserve anonymity.	Information removed to preserve anonymity.	Nee	Ja	Nee	Nee	2
2022			Information removed to preserve anonymity.	Information removed to preserve anonymity.			Nee	Ja	1
2022			Information removed to preserve anonymity.	Information removed to preserve anonymity.	Nee	Ja	Nee	Nee	2
2022			Information removed to preserve anonymity.	Information removed to preserve anonymity.	Nee	Ja	Nee	Nee	4
2022			Information removed to preserve anonymity.	Information removed to preserve anonymity.	Nee	Ja	Nee	Ja	4
2022			Information removed to preserve anonymity.	Information removed to preserve anonymity.	Nee	Ja	Nee	Nee	4
2022			Information removed to preserve anonymity.	Information removed to preserve anonymity.	Nee	Ja	Nee	Nee	2
2022			Information removed to preserve anonymity.	Information removed to preserve anonymity.	Nee	Ja	Nee	Nee	2
2022			Information removed to preserve anonymity.	Information removed to preserve anonymity.	Nee	Ja	Nee	Nee	2
2023		Information removed to preserve anonymity.		Information removed to preserve anonymity.	Nee	Ja	Nee	Nee	2
2023		Information removed to preserve anonymity.		Information removed to preserve anonymity.			Nee	Ja	4
2023		Information removed to preserve anonymity.		Information removed to preserve anonymity.			Nee	Nee	2
2023		Information removed to preserve anonymity.		Information removed to preserve anonymity.	Nee	Ja	Nee		2
2023		Information removed to preserve anonymity.		Information removed to preserve anonymity.				Nee	2
2023		Information removed to preserve anonymity.		Information removed to preserve anonymity.	Nee	Ja	Nee	Nee	2
2023		Information removed to preserve anonymity.		Information removed to preserve anonymity.	Nee	Ja	Nee	Nee	2
2023		Information removed to preserve anonymity.		Information removed to preserve anonymity.	Nee	Ja	Nee	Nee	2
2023		Information removed to preserve anonymity.		Information removed to preserve anonymity.	Nee	Ja	Nee	Nee	2
2023		Information removed to preserve anonymity.		Information removed to preserve anonymity.	Nee	Ja	Nee	Nee	2
2023		Information removed to preserve anonymity.		Information removed to preserve anonymity.			Nee	Nee	2
2023		Information removed to preserve anonymity.		Information removed to preserve anonymity.	Nee	Ja	Nee	Nee	2
2023		Information removed to preserve anonymity.		Information removed to preserve anonymity.			Nee	Nee	2
2023		Information removed to preserve anonymity.		Information removed to preserve anonymity.	Nee	Ja	Nee	Nee	3
2023		Information removed to preserve anonymity.		Information removed to preserve anonymity.			Nee	Nee	2
2023		Information removed to preserve anonymity.		Information removed to preserve anonymity.				Nee	2
2023		Information removed to preserve anonymity.		Information removed to preserve anonymity.				Nee	4
2023		Information removed to preserve anonymity.		Information removed to preserve anonymity.		Ja	Nee	Ja	1
2023		Information removed to preserve anonymity.		Information removed to preserve anonymity.				Nee	2
2023		Information removed to preserve anonymity.		Information removed to preserve anonymity.			Nee	Nee	2
2023		Information removed to preserve anonymity.		Information removed to preserve anonymity.			Nee	Nee	2
2023		Information removed to preserve anonymity.		Information removed to preserve anonymity.			Nee	Nee	2
2023		Information removed to preserve anonymity.		Information removed to preserve anonymity.			Nee	Nee	2
2023		Information removed to preserve anonymity.		Information removed to preserve anonymity.	Nee	Ja	Nee	Nee	2
2023		Information removed to preserve anonymity.		Information removed to preserve anonymity.			Nee	Nee	2
2023		Information removed to preserve anonymity.		Information removed to preserve anonymity.	Nee	Ja	Nee	Nee	2
2023		Information removed to preserve anonymity.		Information removed to preserve anonymity.			Nee	Nee	2
2023	1			Information removed to preserve anonymity.	Nee	Ja	Nee	Nee	2
2023	2			Information removed to preserve anonymity.				Nee	2
2023	2			Information removed to preserve anonymity.	Nee	Ja	Nee	Nee	2
2023	4			Information removed to preserve anonymity.	Nee	Ja	Nee	Ja	1
2023	5			Information removed to preserve anonymity.	Nee	Ja	Nee	Nee	2
2023	7			Information removed to preserve anonymity.			Nee	Nee	4
2023	7			Information removed to preserve anonymity.				Nee	2
2023	8			Information removed to preserve anonymity.				Nee	4
2023	11			Information removed to preserve anonymity.				Nee	2
2023	12			Information removed to preserve anonymity.	Nee	Ja	Nee	Nee	2
2023	13			Information removed to preserve anonymity.			Nee	Nee	2
2023	13			Information removed to preserve anonymity.			Nee	Nee	4
2023	14			Information removed to preserve anonymity.			Nee	Nee	2
2023	15			Information removed to preserve anonymity.				Ja	1
2023	15			Information removed to preserve anonymity.	Nee	Ja	Nee	Nee	2
2023	16			Information removed to preserve anonymity.					2
2023	16			Information removed to preserve anonymity.			Nee	Nee	2
2023	17			Information removed to preserve anonymity.				Nee	2
2023			Information removed to preserve anonymity.	Information removed to preserve anonymity.	Nee	Nee	Ja	Nee	4
2023			Information removed to preserve anonymity.	Information removed to preserve anonymity.			Ja	Ja	1
2023			Information removed to preserve anonymity.	Information removed to preserve anonymity.		Ja	Ja	Nee	2
2023			Information removed to preserve anonymity.	Information removed to preserve anonymity.	Nee	Nee	Ja	Nee	4
2023			Information removed to preserve anonymity.	Information removed to preserve anonymity.	Nee	Nee	Nee	Nee	4
2023			Information removed to preserve anonymity.	Information removed to preserve anonymity.	Ja	Nee	Ja	Nee	4
2023			Information removed to preserve anonymity.	Information removed to preserve anonymity.			Nee	Nee	2
2023			Information removed to preserve anonymity.	Information removed to preserve anonymity.	Nee	Nee	Ja	Nee	2
2023			Information removed to preserve anonymity.	Information removed to preserve anonymity.	Nee	Nee	Ja	Nee	3
2023			Information removed to preserve anonymity.	Information removed to preserve anonymity.	Nee	Nee	Ja	Nee	4
2023			Information removed to preserve anonymity.	Information removed to preserve anonymity.			Nee	Nee	2
2023			Information removed to preserve anonymity.	Information removed to preserve anonymity.	Nee	Nee	Ja	Nee	2
2023			Information removed to preserve anonymity.	Information removed to preserve anonymity.			Ja	Nee	2
2023			Information removed to preserve anonymity.	Information removed to preserve anonymity.	Nee	Nee	Ja	Nee	4
2023			Information removed to preserve anonymity.	Information removed to preserve anonymity.	Nee	Nee	Ja	Nee	2
2023			Information removed to preserve anonymity.	Information removed to preserve anonymity.	Nee	Nee	Nee	Nee	2
2023			Information removed to preserve anonymity.	Information removed to preserve anonymity.		Nee	Ja	Nee	2
2023			Information removed to preserve anonymity.	Information removed to preserve anonymity.	Nee	Nee	Ja	Nee	4
2023			Information removed to preserve anonymity.	Information removed to preserve anonymity.	Nee	Nee	Ja	Nee	4
2023			Information removed to preserve anonymity.	Information removed to preserve anonymity.			Ja	Nee	2
2023			Information removed to preserve anonymity.	Information removed to preserve anonymity.		Nee	Ja	Nee	2
2023			Information removed to preserve anonymity.	Information removed to preserve anonymity.	Nee	Nee	Nee	Nee	2
2023			Information removed to preserve anonymity.	Information removed to preserve anonymity.	Nee	Nee	Nee	Nee	2
2023			Information removed to preserve anonymity.	Information removed to preserve anonymity.	Nee	Nee	Nee	Nee	2
2023			Information removed to preserve anonymity.	Information removed to preserve anonymity.	Nee	Nee	Nee	Nee	2
2023			Information removed to preserve anonymity.	Information removed to preserve anonymity.	Nee	Nee	Nee	Nee	4
2023			Information removed to preserve anonymity.	Information removed to preserve anonymity.	Nee	Ja	Nee	Nee	2
2023			Information removed to preserve anonymity.	Information removed to preserve anonymity.			Nee	Ja	4
2023			Information removed to preserve anonymity.	Information removed to preserve anonymity.			Nee	Nee	2
2023			Information removed to preserve anonymity.	Information removed to preserve anonymity.	Nee	Ja	Nee	Nee	2
2023			Information removed to preserve anonymity.	Information removed to preserve anonymity.	Nee	Ja	Nee	Nee	2
2023			Information removed to preserve anonymity.	Information removed to preserve anonymity.	Nee	Ja	Nee	Nee	2
2023			Information removed to preserve anonymity.	Information removed to preserve anonymity.	Nee	Ja	Nee	Nee	2
2023			Information removed to preserve anonymity.	Information removed to preserve anonymity.		Ja	Nee	Nee	2
2023			Information removed to preserve anonymity.	Information removed to preserve anonymity.	Nee	Ja	Nee	Nee	2
2023			Information removed to preserve anonymity.	Information removed to preserve anonymity.			Nee	Nee	2
2023			Information removed to preserve anonymity.	Information removed to preserve anonymity.		Ja	Nee	Nee	2
2023			Information removed to preserve anonymity.	Information removed to preserve anonymity.	Nee	Ja	Nee	Nee	2
2023			Information removed to preserve anonymity.	Information removed to preserve anonymity.	Nee	Ja	Nee	Nee	2
2023			Information removed to preserve anonymity.	Information removed to preserve anonymity.			Nee	Nee	2
2023			Information removed to preserve anonymity.	Information removed to preserve anonymity.	Nee	Ja	Nee	Nee	3
2023			Information removed to preserve anonymity.	Information removed to preserve anonymity.	Nee	Ja	Nee	Nee	2
2022		Information removed to preserve anonymity.		Information removed to preserve anonymity.	Nee	Ja	Nee	Nee	2
2022	5			Information removed to preserve anonymity.			Nee	Nee	2
2022	16			Information removed to preserve anonymity.	Nee	Ja	Nee	Nee	2
2022			Information removed to preserve anonymity.	Information removed to preserve anonymity.			Ja	Nee	4
2023	7			Information removed to preserve anonymity.					2
2023	7			Information removed to preserve anonymity.				Nee	2
2023			Information removed to preserve anonymity.	Information removed to preserve anonymity.	Ja	Nee	Ja	Nee	4
2023			Information removed to preserve anonymity.	Information removed to preserve anonymity.	Nee	Nee	Ja	Nee	4
2023			Information removed to preserve anonymity.	Information removed to preserve anonymity.		Ja	Ja	Nee	3
2023			Information removed to preserve anonymity.	Information removed to preserve anonymity.	Nee	Nee	Ja	Nee	4
2023			Information removed to preserve anonymity.	Information removed to preserve anonymity.	Nee	Nee	Ja	Nee	4
2023			Information removed to preserve anonymity.	Information removed to preserve anonymity.	Nee	Nee	Ja	Nee	4
2022	5			Information removed to preserve anonymity.		Ja	Nee	Nee	2
2022	11			Information removed to preserve anonymity.			Nee	Ja	1
2022			Information removed to preserve anonymity.	Information removed to preserve anonymity.	Nee	Nee	Ja	Nee	4
2023	17			Information removed to preserve anonymity.			Nee	Nee	2
2023			Information removed to preserve anonymity.	Information removed to preserve anonymity.	Ja	Nee	Nee	Nee	2
2022			Information removed to preserve anonymity.	Information removed to preserve anonymity.	Nee	Nee	Ja	Nee	4
2023			Information removed to preserve anonymity.	Information removed to preserve anonymity.	Nee	Nee	Ja	Nee	2
2023			Information removed to preserve anonymity.	Information removed to preserve anonymity.	Nee	Nee	Nee	Nee	4
2023			Information removed to preserve anonymity.	Information removed to preserve anonymity.	Nee	Ja	Nee	Nee	2
2023	11			Information removed to preserve anonymity.			Nee	Nee	2
2022		Information removed to preserve anonymity.		Information removed to preserve anonymity.		Ja	Nee	Nee	2
2022		Information removed to preserve anonymity.		Information removed to preserve anonymity.				Nee	2
2022	1			Information removed to preserve anonymity.			Nee	Ja	4
2023			Information removed to preserve anonymity.	Information removed to preserve anonymity.	Nee	Nee	Ja	Nee	2
2022	8			Information removed to preserve anonymity.			Nee	Nee	2
2022			Information removed to preserve anonymity.	Information removed to preserve anonymity.	Nee	Nee	Ja	Nee	4
2023			Information removed to preserve anonymity.	Information removed to preserve anonymity.	Ja	Nee	Ja	Nee	4
2023			Information removed to preserve anonymity.	Information removed to preserve anonymity.	Ja	Nee	Ja	Nee	4
2023			Information removed to preserve anonymity.	Information removed to preserve anonymity.	Ja	Nee	Ja	Nee	4
2023			Information removed to preserve anonymity.	Information removed to preserve anonymity.	Nee	Nee	Ja	Nee	4
2023			Information removed to preserve anonymity.	Information removed to preserve anonymity.	Nee	Nee	Ja	Nee	4
2023			Information removed to preserve anonymity.	Information removed to preserve anonymity.	Nee	Nee	Nee	Nee	2
2023			Information removed to preserve anonymity.	Information removed to preserve anonymity.	Nee	Nee	Nee	Nee	2
2022			Information removed to preserve anonymity.	Information removed to preserve anonymity.	Nee	Nee	Ja	Nee	2
2022			Information removed to preserve anonymity.	Information removed to preserve anonymity.	Nee	Nee	Ja	Nee	4
2023			Information removed to preserve anonymity.	Information removed to preserve anonymity.	Nee	Nee	Ja	Nee	1
2023			Information removed to preserve anonymity.	Information removed to preserve anonymity.	Nee	Nee	Ja	Nee	4
2022		Information removed to preserve anonymity.		Information removed to preserve anonymity.			Nee	Nee	2
2022	9			Information removed to preserve anonymity.			Nee	Nee	2
2023			Information removed to preserve anonymity.	Information removed to preserve anonymity.	Nee	Nee	Ja	Nee	2
2022			Information removed to preserve anonymity.	Information removed to preserve anonymity.	Nee	Nee	Ja	Nee	2
2023	8			Information removed to preserve anonymity.			Nee	Nee	2
2023	2			Information removed to preserve anonymity.			Nee	Nee	2
2022	13			Information removed to preserve anonymity.			Nee	Nee	2
2022		Information removed to preserve anonymity.		Information removed to preserve anonymity.			Nee	Nee	2
2022		Information removed to preserve anonymity.		Information removed to preserve anonymity.			Nee	Nee	2
2022		Information removed to preserve anonymity.		Information removed to preserve anonymity.	Nee	Ja	Nee	Nee	2
2022	12			Information removed to preserve anonymity.				Nee	2
2022			Information removed to preserve anonymity.	Information removed to preserve anonymity.	Nee	Nee	Ja	Nee	4
2022			Information removed to preserve anonymity.	Information removed to preserve anonymity.	Nee	Nee	Ja	Nee	4
2023		Information removed to preserve anonymity.		Information removed to preserve anonymity.			Nee	Ja	4
2023			Information removed to preserve anonymity.	Information removed to preserve anonymity.	Nee	Nee	Nee	Nee	4
2023			Information removed to preserve anonymity.	Information removed to preserve anonymity.	Ja	Ja	Ja	Nee	4
2022			Information removed to preserve anonymity.	Information removed to preserve anonymity.	Nee	Nee	Ja	Nee	2
2023	3			Information removed to preserve anonymity.			Nee	Nee	2
2022	8			Information removed to preserve anonymity.	Nee	Ja	Nee	Nee	2
2022			Information removed to preserve anonymity.	Information removed to preserve anonymity.	Nee	Nee	Ja	Nee	4
2023			Information removed to preserve anonymity.	Information removed to preserve anonymity.	Nee	Nee	Ja	Nee	4
2022			Information removed to preserve anonymity.	Information removed to preserve anonymity.	Nee	Nee	Ja	Nee	2
2022	1			Information removed to preserve anonymity.			Nee	Ja	4
2022	1			Information removed to preserve anonymity.	Nee	Ja	Nee	Ja	1
2022			Information removed to preserve anonymity.	Information removed to preserve anonymity.	Nee	Nee	Ja	Nee	4
2022			Information removed to preserve anonymity.	Information removed to preserve anonymity.	Nee	Nee	Ja	Nee	3
2022			Information removed to preserve anonymity.	Information removed to preserve anonymity.	Nee	Nee	Ja	Nee	3
2022			Information removed to preserve anonymity.	Information removed to preserve anonymity.	Ja	Nee	Ja	Nee	4
2022			Information removed to preserve anonymity.	Information removed to preserve anonymity.	Ja	Nee	Ja	Nee	2
2022			Information removed to preserve anonymity.	Information removed to preserve anonymity.	Nee	Nee	Ja	Nee	2
2022			Information removed to preserve anonymity.	Information removed to preserve anonymity.	Nee	Nee	Ja	Nee	4
2022			Information removed to preserve anonymity.	Information removed to preserve anonymity.	Nee	Nee	Ja	Nee	4
2022			Information removed to preserve anonymity.	Information removed to preserve anonymity.	Nee	Nee	Ja	Nee	4
2023			Information removed to preserve anonymity.	Information removed to preserve anonymity.		Nee	Ja	Nee	4
2023			Information removed to preserve anonymity.	Information removed to preserve anonymity.	Nee	Nee	Ja	Nee	4
2023			Information removed to preserve anonymity.	Information removed to preserve anonymity.	Nee	Nee	Ja	Nee	4
2023			Information removed to preserve anonymity.	Information removed to preserve anonymity.	Nee	Nee	Ja	Nee	3
2023			Information removed to preserve anonymity.	Information removed to preserve anonymity.	Nee	Nee	Ja	Nee	4
2023			Information removed to preserve anonymity.	Information removed to preserve anonymity.	Nee	Nee	Ja	Nee	4
2023			Information removed to preserve anonymity.	Information removed to preserve anonymity.			Ja	Nee	4
2022		Information removed to preserve anonymity.		Information removed to preserve anonymity.	Nee		Nee	Nee	2
2022		Information removed to preserve anonymity.		Information removed to preserve anonymity.			Nee	Nee	2
2022		Information removed to preserve anonymity.		Information removed to preserve anonymity.	Nee	Ja	Nee	Nee	2
2022		Information removed to preserve anonymity.		Information removed to preserve anonymity.	Nee	Ja	Nee	Nee	2
2022		Information removed to preserve anonymity.		Information removed to preserve anonymity.	Nee	Ja	Nee	Nee	2
2022		Information removed to preserve anonymity.		Information removed to preserve anonymity.	Nee	Ja	Nee	Nee	2
2022		Information removed to preserve anonymity.		Information removed to preserve anonymity.	Onbekend	Ja	Nee	Nee	2
2022		Information removed to preserve anonymity.		Information removed to preserve anonymity.	Nee		Nee	Nee	4
2022		Information removed to preserve anonymity.		Information removed to preserve anonymity.	Nee	Ja	Nee	Nee	2
2022		Information removed to preserve anonymity.		Information removed to preserve anonymity.	Nee	Ja	Nee	Nee	2
2022		Information removed to preserve anonymity.		Information removed to preserve anonymity.			Nee	Nee	2
2022		Information removed to preserve anonymity.		Information removed to preserve anonymity.			Nee	Nee	2
2022		Information removed to preserve anonymity.		Information removed to preserve anonymity.	Nee	Ja	Nee	Nee	2
2022		Information removed to preserve anonymity.		Information removed to preserve anonymity.	Nee	Ja	Nee	Nee	2
2022		Information removed to preserve anonymity.		Information removed to preserve anonymity.	Nee	Ja	Nee	Nee	2
2022		Information removed to preserve anonymity.		Information removed to preserve anonymity.			Nee	Nee	2
2022		Information removed to preserve anonymity.		Information removed to preserve anonymity.			Nee	Nee	2
2022	1			Information removed to preserve anonymity.	Nee	Ja	Nee	Nee	2
2022	1			Information removed to preserve anonymity.			Nee	Nee	2
2022	6			Information removed to preserve anonymity.			Nee	Nee	2
2022	6			Information removed to preserve anonymity.	Nee	Ja	Nee	Nee	2
2022	15			Information removed to preserve anonymity.			Nee	Nee	2
2022			Information removed to preserve anonymity.	Information removed to preserve anonymity.	Nee	Nee	Ja	Nee	4
2022			Information removed to preserve anonymity.	Information removed to preserve anonymity.	Nee	Nee	Ja	Nee	4
2022			Information removed to preserve anonymity.	Information removed to preserve anonymity.	Nee	Nee	Ja	Nee	2
2022			Information removed to preserve anonymity.	Information removed to preserve anonymity.	Nee	Nee	Nee	Nee	2
2022			Information removed to preserve anonymity.	Information removed to preserve anonymity.	Nee	Nee	Nee	Nee	2
2022			Information removed to preserve anonymity.	Information removed to preserve anonymity.		Nee	Ja	Nee	2
2022			Information removed to preserve anonymity.	Information removed to preserve anonymity.	Ja	Nee	Ja	Nee	2
2022			Information removed to preserve anonymity.	Information removed to preserve anonymity.	Nee	Nee	Nee	Nee	2
2022			Information removed to preserve anonymity.	Information removed to preserve anonymity.	Nee	Nee	Ja	Nee	2
2022			Information removed to preserve anonymity.	Information removed to preserve anonymity.	Nee	Nee	Nee	Nee	2
2022			Information removed to preserve anonymity.	Information removed to preserve anonymity.	Nee	Nee	Ja	Nee	2
2022			Information removed to preserve anonymity.	Information removed to preserve anonymity.	Nee	Nee	Nee	Nee	2
2022			Information removed to preserve anonymity.	Information removed to preserve anonymity.	Nee	Nee	Ja	Nee	4
2022			Information removed to preserve anonymity.	Information removed to preserve anonymity.	Nee	Nee	Nee	Nee	2
2022			Information removed to preserve anonymity.	Information removed to preserve anonymity.	Nee	Nee	Nee	Nee	2
2022			Information removed to preserve anonymity.	Information removed to preserve anonymity.	Nee	Nee	Nee	Nee	2
2022			Information removed to preserve anonymity.	Information removed to preserve anonymity.	Nee	Nee	Nee	Nee	2
2022			Information removed to preserve anonymity.	Information removed to preserve anonymity.			Nee	Nee	2
2022			Information removed to preserve anonymity.	Information removed to preserve anonymity.	Nee			Nee	4
2022			Information removed to preserve anonymity.	Information removed to preserve anonymity.	Nee	Nee	Nee	Nee	2
2022			Information removed to preserve anonymity.	Information removed to preserve anonymity.	Nee	Ja	Nee	Nee	2
2022			Information removed to preserve anonymity.	Information removed to preserve anonymity.	Nee	Ja	Nee	Nee	4
2022			Information removed to preserve anonymity.	Information removed to preserve anonymity.	Nee	Ja	Nee	Nee	3
2022			Information removed to preserve anonymity.	Information removed to preserve anonymity.	Nee		Nee	Nee	2
2022			Information removed to preserve anonymity.	Information removed to preserve anonymity.		Ja	Nee	Nee	2
2022			Information removed to preserve anonymity.	Information removed to preserve anonymity.	Nee	Ja	Nee	Nee	2
2022			Information removed to preserve anonymity.	Information removed to preserve anonymity.	Nee	Ja	Nee	Nee	2
2022			Information removed to preserve anonymity.	Information removed to preserve anonymity.	Nee	Ja	Nee	Nee	2
2022			Information removed to preserve anonymity.	Information removed to preserve anonymity.	Nee	Ja	Nee	Nee	2
2022			Information removed to preserve anonymity.	Information removed to preserve anonymity.	Nee	Ja	Nee	Nee	2
2022			Information removed to preserve anonymity.	Information removed to preserve anonymity.	Nee	Ja	Nee	Nee	2
2022			Information removed to preserve anonymity.	Information removed to preserve anonymity.	Nee	Ja	Nee	Nee	2
2022			Information removed to preserve anonymity.	Information removed to preserve anonymity.	Nee	Ja	Nee	Nee	2
2022			Information removed to preserve anonymity.	Information removed to preserve anonymity.	Nee	Ja	Nee	Nee	2
2022			Information removed to preserve anonymity.	Information removed to preserve anonymity.	Nee	Ja	Nee	Nee	2
2022			Information removed to preserve anonymity.	Information removed to preserve anonymity.	Nee	Nee	Nee	Nee	2
2022			Information removed to preserve anonymity.	Information removed to preserve anonymity.	Nee	Ja	Nee	Nee	2
2023		Information removed to preserve anonymity.		Information removed to preserve anonymity.	Nee	Ja	Nee	Nee	2
2023		Information removed to preserve anonymity.		Information removed to preserve anonymity.		Ja	Nee	Nee	4
2023		Information removed to preserve anonymity.		Information removed to preserve anonymity.	Ja	Ja	Nee	Nee	2
2023		Information removed to preserve anonymity.		Information removed to preserve anonymity.	Nee	Ja	Nee	Nee	4
2023		Information removed to preserve anonymity.		Information removed to preserve anonymity.			Nee	Nee	2
2023		Information removed to preserve anonymity.		Information removed to preserve anonymity.	Nee	Ja	Nee	Nee	2
2023		Information removed to preserve anonymity.		Information removed to preserve anonymity.			Nee	Nee	2
2023		Information removed to preserve anonymity.		Information removed to preserve anonymity.				Nee	2
2023		Information removed to preserve anonymity.		Information removed to preserve anonymity.	Nee	Ja	Nee	Nee	2
2023		Information removed to preserve anonymity.		Information removed to preserve anonymity.	Nee	Ja	Nee	Nee	2
2023		Information removed to preserve anonymity.		Information removed to preserve anonymity.			Nee	Nee	2
2023		Information removed to preserve anonymity.		Information removed to preserve anonymity.	Nee	Ja	Nee	Nee	2
2023		Information removed to preserve anonymity.		Information removed to preserve anonymity.			Nee	Nee	2
2023		Information removed to preserve anonymity.		Information removed to preserve anonymity.	Nee	Ja	Nee	Nee	2
2023		Information removed to preserve anonymity.		Information removed to preserve anonymity.			Nee	Nee	2
2023	5			Information removed to preserve anonymity.	Nee	Ja	Nee	Nee	2
2023	8			Information removed to preserve anonymity.			Nee	Nee	2
2023	10			Information removed to preserve anonymity.	Onbekend	Ja	Nee	Nee	2
2023	12			Information removed to preserve anonymity.	Nee	Nee	Nee	Nee	2
2023			Information removed to preserve anonymity.	Information removed to preserve anonymity.	Nee	Nee	Ja	Nee	4
2023			Information removed to preserve anonymity.	Information removed to preserve anonymity.			Ja	Nee	2
2023			Information removed to preserve anonymity.	Information removed to preserve anonymity.	Nee	Nee	Ja	Nee	2
2023			Information removed to preserve anonymity.	Information removed to preserve anonymity.	Nee	Nee	Nee	Nee	4
2023			Information removed to preserve anonymity.	Information removed to preserve anonymity.	Nee	Nee	Ja	Nee	4
2023			Information removed to preserve anonymity.	Information removed to preserve anonymity.	Nee	Nee	Ja	Nee	2
2023			Information removed to preserve anonymity.	Information removed to preserve anonymity.	Nee	Nee	Ja	Nee	4
2023			Information removed to preserve anonymity.	Information removed to preserve anonymity.	Nee	Nee	Ja	Nee	4
2023			Information removed to preserve anonymity.	Information removed to preserve anonymity.	Nee	Ja	Ja	Nee	3
2023			Information removed to preserve anonymity.	Information removed to preserve anonymity.	Nee	Nee	Nee	Nee	2
2023			Information removed to preserve anonymity.	Information removed to preserve anonymity.	Nee	Nee	Ja	Nee	2
2023			Information removed to preserve anonymity.	Information removed to preserve anonymity.	Nee	Nee	Ja	Nee	4
2023			Information removed to preserve anonymity.	Information removed to preserve anonymity.			Nee	Nee	2
2023			Information removed to preserve anonymity.	Information removed to preserve anonymity.	Nee	Nee	Ja	Nee	2
2023			Information removed to preserve anonymity.	Information removed to preserve anonymity.	Nee	Nee	Ja	Nee	2
2023			Information removed to preserve anonymity.	Information removed to preserve anonymity.	Nee	Nee	Ja	Nee	4
2023			Information removed to preserve anonymity.	Information removed to preserve anonymity.	Nee	Nee	Ja	Nee	4
2023			Information removed to preserve anonymity.	Information removed to preserve anonymity.	Nee	Nee	Nee	Nee	2
2023			Information removed to preserve anonymity.	Information removed to preserve anonymity.	Nee	Nee	Ja	Nee	2
2023			Information removed to preserve anonymity.	Information removed to preserve anonymity.	Nee	Nee	Ja	Nee	2
2023			Information removed to preserve anonymity.	Information removed to preserve anonymity.	Ja	Nee	Nee	Nee	2
2023			Information removed to preserve anonymity.	Information removed to preserve anonymity.			Nee	Nee	2
2023			Information removed to preserve anonymity.	Information removed to preserve anonymity.	Nee	Nee	Nee	Nee	2
2023			Information removed to preserve anonymity.	Information removed to preserve anonymity.			Nee	Nee	2
2023			Information removed to preserve anonymity.	Information removed to preserve anonymity.	Nee	Nee	Nee	Nee	2
2023			Information removed to preserve anonymity.	Information removed to preserve anonymity.	Nee		Nee	Nee	4
2023			Information removed to preserve anonymity.	Information removed to preserve anonymity.	Nee	Onbekend	Nee	Nee	2
2023			Information removed to preserve anonymity.	Information removed to preserve anonymity.	Ja	Ja	Nee	Nee	2
2023			Information removed to preserve anonymity.	Information removed to preserve anonymity.	Nee	Ja	Nee	Nee	2
2023			Information removed to preserve anonymity.	Information removed to preserve anonymity.	Nee	Ja	Nee	Nee	2
2023			Information removed to preserve anonymity.	Information removed to preserve anonymity.	Nee	Ja	Nee	Nee	2
2023			Information removed to preserve anonymity.	Information removed to preserve anonymity.	Nee	Ja	Nee	Nee	2
2023			Information removed to preserve anonymity.	Information removed to preserve anonymity.	Nee	Ja	Nee	Nee	2
2023			Information removed to preserve anonymity.	Information removed to preserve anonymity.	Nee	Ja	Nee	Nee	2
2023			Information removed to preserve anonymity.	Information removed to preserve anonymity.	Nee	Ja	Nee	Nee	2
2023			Information removed to preserve anonymity.	Information removed to preserve anonymity.	Nee	Ja	Nee	Nee	2
2023			Information removed to preserve anonymity.	Information removed to preserve anonymity.	Nee	Ja	Nee	Nee	2
2023			Information removed to preserve anonymity.	Information removed to preserve anonymity.			Nee	Nee	2
2023			Information removed to preserve anonymity.	Information removed to preserve anonymity.	Nee	Ja	Nee	Nee	2
2023			Information removed to preserve anonymity.	Information removed to preserve anonymity.	Nee	Ja	Nee	Nee	2
2023			Information removed to preserve anonymity.	Information removed to preserve anonymity.	Nee	Ja	Nee	Nee	2
2023			Information removed to preserve anonymity.	Information removed to preserve anonymity.	Nee	Ja	Nee	Nee	4
2023			Information removed to preserve anonymity.	Information removed to preserve anonymity.	Nee	Ja	Nee	Nee	2
2023			Information removed to preserve anonymity.	Information removed to preserve anonymity.	Nee	Ja	Nee	Nee	4
2023			Information removed to preserve anonymity.	Information removed to preserve anonymity.	Nee	Ja	Nee	Nee	3
2023			Information removed to preserve anonymity.	Information removed to preserve anonymity.			Nee	Nee	2
2023			Information removed to preserve anonymity.	Information removed to preserve anonymity.	Nee	Ja	Nee	Nee	2
2023			Information removed to preserve anonymity.	Information removed to preserve anonymity.	Nee	Ja	Nee	Nee	2
2023			Information removed to preserve anonymity.	Information removed to preserve anonymity.	Nee	Ja	Nee	Nee	2
2022			Information removed to preserve anonymity.	Information removed to preserve anonymity.	Nee	Nee	Ja	Nee	2
2022			Information removed to preserve anonymity.	Information removed to preserve anonymity.	Ja	Nee	Nee	Nee	4
2022			Information removed to preserve anonymity.	Information removed to preserve anonymity.	Nee	Nee	Ja	Nee	4
2022			Information removed to preserve anonymity.	Information removed to preserve anonymity.	Nee	Nee	Ja	Nee	3
2022			Information removed to preserve anonymity.	Information removed to preserve anonymity.	Nee	Nee	Ja	Nee	4
2023			Information removed to preserve anonymity.	Information removed to preserve anonymity.	Nee	Nee	Ja	Nee	3
2023			Information removed to preserve anonymity.	Information removed to preserve anonymity.	Nee	Nee	Ja	Nee	4
2023	13			Information removed to preserve anonymity.				Nee	2
2023	4			Information removed to preserve anonymity.	Nee	Ja	Nee	Nee	2
2022	13			Information removed to preserve anonymity.			Nee	Nee	2
2023		Information removed to preserve anonymity.		Information removed to preserve anonymity.			Nee	Nee	2
2023	17			Information removed to preserve anonymity.			Nee	Nee	2
2022		Information removed to preserve anonymity.		Information removed to preserve anonymity.	Nee	Ja	Nee	Nee	2
2022			Information removed to preserve anonymity.	Information removed to preserve anonymity.	Nee	Nee	Ja	Nee	4
2023	5			Information removed to preserve anonymity.			Nee	Nee	2
2022		Information removed to preserve anonymity.		Information removed to preserve anonymity.	Nee	Ja	Nee	Nee	2
2022		Information removed to preserve anonymity.		Information removed to preserve anonymity.	Nee	Ja	Nee	Nee	4
2022		Information removed to preserve anonymity.		Information removed to preserve anonymity.		Ja	Nee	Nee	2
2022		Information removed to preserve anonymity.		Information removed to preserve anonymity.			Nee	Nee	2
2022		Information removed to preserve anonymity.		Information removed to preserve anonymity.			Nee	Nee	2
2022		Information removed to preserve anonymity.		Information removed to preserve anonymity.			Nee	Nee	2
2022		Information removed to preserve anonymity.		Information removed to preserve anonymity.	Nee	Ja	Nee	Nee	2
2022		Information removed to preserve anonymity.		Information removed to preserve anonymity.		Ja	Nee	Nee	2
2022	1			Information removed to preserve anonymity.	Nee	Ja	Nee	Nee	2
2022	13			Information removed to preserve anonymity.				Nee	4
2022	14			Information removed to preserve anonymity.				Nee	2
2022	16			Information removed to preserve anonymity.				Nee	2
2022			Information removed to preserve anonymity.	Information removed to preserve anonymity.	Nee	Nee	Ja	Nee	3
2022			Information removed to preserve anonymity.	Information removed to preserve anonymity.	Nee	Nee	Nee	Nee	2
2022			Information removed to preserve anonymity.	Information removed to preserve anonymity.	Nee	Nee	Ja	Nee	4
2022			Information removed to preserve anonymity.	Information removed to preserve anonymity.	Nee	Nee	Ja	Nee	4
2022			Information removed to preserve anonymity.	Information removed to preserve anonymity.			Ja	Nee	4
2022			Information removed to preserve anonymity.	Information removed to preserve anonymity.	Nee	Nee	Nee	Nee	2
2022			Information removed to preserve anonymity.	Information removed to preserve anonymity.	Nee	Ja	Nee	Nee	2
2022			Information removed to preserve anonymity.	Information removed to preserve anonymity.	Nee	Ja	Nee	Nee	2
2022			Information removed to preserve anonymity.	Information removed to preserve anonymity.	Nee	Ja	Nee	Nee	2
2022			Information removed to preserve anonymity.	Information removed to preserve anonymity.	Nee	Ja	Nee	Nee	2
2023		Information removed to preserve anonymity.		Information removed to preserve anonymity.	Nee	Ja	Nee	Nee	2
2023		Information removed to preserve anonymity.		Information removed to preserve anonymity.	Nee	Ja	Nee	Nee	2
2023		Information removed to preserve anonymity.		Information removed to preserve anonymity.	Nee	Ja	Nee	Nee	2
2023		Information removed to preserve anonymity.		Information removed to preserve anonymity.			Ja	Nee	2
2023		Information removed to preserve anonymity.		Information removed to preserve anonymity.	Nee	Ja	Nee	Nee	2
2023		Information removed to preserve anonymity.		Information removed to preserve anonymity.	Nee	Ja	Nee	Nee	2
2023		Information removed to preserve anonymity.		Information removed to preserve anonymity.			Nee	Nee	2
2023		Information removed to preserve anonymity.		Information removed to preserve anonymity.				Nee	3
2023	1			Information removed to preserve anonymity.			Nee	Nee	2
2023	5			Information removed to preserve anonymity.	Nee	Ja	Nee	Nee	2
2023	8			Information removed to preserve anonymity.				Nee	2
2023	14			Information removed to preserve anonymity.			Nee	Nee	3
2023	17			Information removed to preserve anonymity.				Nee	2
2023			Information removed to preserve anonymity.	Information removed to preserve anonymity.	Nee	Nee	Ja	Nee	4
2023			Information removed to preserve anonymity.	Information removed to preserve anonymity.	Nee	Nee	Nee	Nee	2
2023			Information removed to preserve anonymity.	Information removed to preserve anonymity.	Nee	Nee	Nee	Nee	4
2023			Information removed to preserve anonymity.	Information removed to preserve anonymity.	Nee	Nee	Nee	Nee	2
2023			Information removed to preserve anonymity.	Information removed to preserve anonymity.	Nee	Nee	Nee	Nee	2
2023			Information removed to preserve anonymity.	Information removed to preserve anonymity.	Nee	Nee	Ja	Nee	1
2023			Information removed to preserve anonymity.	Information removed to preserve anonymity.	Ja	Nee	Nee	Nee	4
2023			Information removed to preserve anonymity.	Information removed to preserve anonymity.	Ja	Nee	Ja	Nee	4
2023			Information removed to preserve anonymity.	Information removed to preserve anonymity.	Ja		Ja	Nee	1
2023			Information removed to preserve anonymity.	Information removed to preserve anonymity.	Nee	Nee	Nee	Nee	4
2023			Information removed to preserve anonymity.	Information removed to preserve anonymity.	Nee	Ja	Nee	Nee	2
2023			Information removed to preserve anonymity.	Information removed to preserve anonymity.	Ja	Ja	Nee	Nee	2
2023			Information removed to preserve anonymity.	Information removed to preserve anonymity.		Ja	Nee	Nee	4
2023			Information removed to preserve anonymity.	Information removed to preserve anonymity.		Ja	Nee	Nee	2
2023			Information removed to preserve anonymity.	Information removed to preserve anonymity.	Nee	Ja	Nee	Nee	3
2023			Information removed to preserve anonymity.	Information removed to preserve anonymity.	Nee	Ja	Nee	Nee	2
2023			Information removed to preserve anonymity.	Information removed to preserve anonymity.	Nee	Ja	Nee	Nee	3
2023			Information removed to preserve anonymity.	Information removed to preserve anonymity.	Nee	Ja	Nee	Nee	2
2023			Information removed to preserve anonymity.	Information removed to preserve anonymity.	Nee	Ja	Nee	Nee	2
2022	15			Information removed to preserve anonymity.			Nee	Ja	1
2023	14			Information removed to preserve anonymity.					4
2023	1			Information removed to preserve anonymity.			Nee	Nee	2
2023	2			Information removed to preserve anonymity.			Nee	Nee	2
2023			Information removed to preserve anonymity.	Information removed to preserve anonymity.	Nee	Nee	Nee		1
2023			Information removed to preserve anonymity.	Information removed to preserve anonymity.	Nee	Nee	Ja	Nee	3
2023			Information removed to preserve anonymity.	Information removed to preserve anonymity.	Nee	Nee	Nee	Nee	4
2022		Information removed to preserve anonymity.		Information removed to preserve anonymity.	Nee	Ja	Nee	Nee	2
2022		Information removed to preserve anonymity.		Information removed to preserve anonymity.	Nee	Ja	Nee	Nee	2
2022		Information removed to preserve anonymity.		Information removed to preserve anonymity.	Nee	Ja	Nee	Nee	2
2022		Information removed to preserve anonymity.		Information removed to preserve anonymity.	Nee	Ja	Nee	Nee	2
2022		Information removed to preserve anonymity.		Information removed to preserve anonymity.	Nee	Ja	Nee	Nee	2
2022		Information removed to preserve anonymity.		Information removed to preserve anonymity.	Nee	Ja	Nee	Nee	2
2022		Information removed to preserve anonymity.		Information removed to preserve anonymity.	Nee	Ja	Nee	Nee	4
2022		Information removed to preserve anonymity.		Information removed to preserve anonymity.	Nee	Ja	Nee	Nee	4
2022		Information removed to preserve anonymity.		Information removed to preserve anonymity.	Nee	Ja	Nee	Nee	2
2022		Information removed to preserve anonymity.		Information removed to preserve anonymity.	Nee	Ja	Nee	Nee	2
2022		Information removed to preserve anonymity.		Information removed to preserve anonymity.			Nee	Nee	2
2022		Information removed to preserve anonymity.		Information removed to preserve anonymity.	Nee	Ja	Nee	Nee	2
2022		Information removed to preserve anonymity.		Information removed to preserve anonymity.	Onbekend	Ja	Nee	Nee	2
2022	1			Information removed to preserve anonymity.			Nee	Nee	4
2022	1			Information removed to preserve anonymity.	Nee	Ja	Nee	Nee	2
2022	1			Information removed to preserve anonymity.	Nee	Ja	Nee	Nee	4
2022	2			Information removed to preserve anonymity.	Nee	Ja	Nee	Nee	4
2022	3			Information removed to preserve anonymity.	Nee	Ja	Nee	Nee	2
2022	3			Information removed to preserve anonymity.			Nee	Nee	2
2022	3			Information removed to preserve anonymity.	Onbekend	Ja	Nee	Nee	2
2022	5			Information removed to preserve anonymity.	Onbekend	Ja	Nee	Nee	2
2022	12			Information removed to preserve anonymity.			Nee	Nee	2
2022	12			Information removed to preserve anonymity.			Nee	Nee	4
2022	13			Information removed to preserve anonymity.			Nee	Nee	2
2022	13			Information removed to preserve anonymity.				Nee	2
2022	15			Information removed to preserve anonymity.			Nee	Nee	2
2022	16			Information removed to preserve anonymity.			Nee	Nee	2
2022			Information removed to preserve anonymity.	Information removed to preserve anonymity.	Nee	Nee	Nee	Nee	2
2022			Information removed to preserve anonymity.	Information removed to preserve anonymity.	Nee	Nee	Ja	Nee	2
2022			Information removed to preserve anonymity.	Information removed to preserve anonymity.	Nee	Nee	Ja	Nee	4
2022			Information removed to preserve anonymity.	Information removed to preserve anonymity.	Nee	Nee	Nee	Nee	2
2022			Information removed to preserve anonymity.	Information removed to preserve anonymity.	Nee	Nee	Ja	Nee	2
2022			Information removed to preserve anonymity.	Information removed to preserve anonymity.	Nee	Nee	Nee	Nee	2
2022			Information removed to preserve anonymity.	Information removed to preserve anonymity.	Nee	Nee	Ja	Nee	2
2022			Information removed to preserve anonymity.	Information removed to preserve anonymity.	Nee	Nee	Nee	Nee	2
2022			Information removed to preserve anonymity.	Information removed to preserve anonymity.	Nee	Nee	Nee	Nee	2
2022			Information removed to preserve anonymity.	Information removed to preserve anonymity.	Nee	Nee	Nee	Nee	4
2022			Information removed to preserve anonymity.	Information removed to preserve anonymity.	Nee	Nee	Nee	Nee	2
2022			Information removed to preserve anonymity.	Information removed to preserve anonymity.	Nee	Nee	Nee	Nee	4
2022			Information removed to preserve anonymity.	Information removed to preserve anonymity.	Nee	Nee	Ja	Nee	4
2022			Information removed to preserve anonymity.	Information removed to preserve anonymity.	Nee	Nee	Ja	Nee	2
2022			Information removed to preserve anonymity.	Information removed to preserve anonymity.	Nee	Nee	Nee	Nee	2
2022			Information removed to preserve anonymity.	Information removed to preserve anonymity.	Nee	Ja	Nee	Nee	2
2022			Information removed to preserve anonymity.	Information removed to preserve anonymity.	Nee	Nee	Nee	Nee	2
2022			Information removed to preserve anonymity.	Information removed to preserve anonymity.	Nee	Ja	Nee	Nee	4
2022			Information removed to preserve anonymity.	Information removed to preserve anonymity.	Nee	Ja	Nee	Nee	2
2022			Information removed to preserve anonymity.	Information removed to preserve anonymity.	Nee	Ja	Nee	Nee	2
2022			Information removed to preserve anonymity.	Information removed to preserve anonymity.	Nee	Ja	Nee	Nee	4
2022			Information removed to preserve anonymity.	Information removed to preserve anonymity.	Nee	Ja	Nee	Nee	2
2022			Information removed to preserve anonymity.	Information removed to preserve anonymity.	Nee	Ja	Nee	Nee	2
2022			Information removed to preserve anonymity.	Information removed to preserve anonymity.	Nee	Ja	Nee	Nee	2
2022			Information removed to preserve anonymity.	Information removed to preserve anonymity.	Nee	Ja	Nee	Nee	2
2022			Information removed to preserve anonymity.	Information removed to preserve anonymity.	Nee	Ja	Nee	Nee	2
2022			Information removed to preserve anonymity.	Information removed to preserve anonymity.	Nee	Ja	Nee	Nee	4
2023		Information removed to preserve anonymity.		Information removed to preserve anonymity.	Nee	Ja	Nee	Nee	2
2023		Information removed to preserve anonymity.		Information removed to preserve anonymity.	Nee	Ja	Nee	Nee	2
2023		Information removed to preserve anonymity.		Information removed to preserve anonymity.	Nee	Ja	Nee	Nee	4
2023		Information removed to preserve anonymity.		Information removed to preserve anonymity.	Nee	Ja	Nee	Nee	2
2023		Information removed to preserve anonymity.		Information removed to preserve anonymity.			Nee	Nee	2
2023		Information removed to preserve anonymity.		Information removed to preserve anonymity.			Nee	Nee	2
2023		Information removed to preserve anonymity.		Information removed to preserve anonymity.			Nee	Nee	2
2023		Information removed to preserve anonymity.		Information removed to preserve anonymity.	Nee	Ja	Nee	Nee	2
2023		Information removed to preserve anonymity.		Information removed to preserve anonymity.	Nee	Ja	Nee	Nee	2
2023		Information removed to preserve anonymity.		Information removed to preserve anonymity.			Nee	Nee	2
2023		Information removed to preserve anonymity.		Information removed to preserve anonymity.			Nee	Nee	4
2023		Information removed to preserve anonymity.		Information removed to preserve anonymity.			Nee	Nee	2
2023		Information removed to preserve anonymity.		Information removed to preserve anonymity.				Nee	2
2023		Information removed to preserve anonymity.		Information removed to preserve anonymity.	Onbekend	Ja	Nee	Nee	2
2023	1			Information removed to preserve anonymity.			Nee	Nee	2
2023	3			Information removed to preserve anonymity.				Nee	2
2023	9			Information removed to preserve anonymity.			Nee	Nee	2
2023	9			Information removed to preserve anonymity.	Nee	Ja	Nee	Nee	2
2023	10			Information removed to preserve anonymity.			Nee	Nee	2
2023	11			Information removed to preserve anonymity.			Nee	Nee	2
2023	12			Information removed to preserve anonymity.	Onbekend	Ja	Nee	Nee	3
2023	13			Information removed to preserve anonymity.				Nee	4
2023	16			Information removed to preserve anonymity.			Nee	Nee	2
2023	16			Information removed to preserve anonymity.	Nee	Ja	Nee	Nee	2
2023	17			Information removed to preserve anonymity.			Nee	Nee	2
2023	17			Information removed to preserve anonymity.			Nee	Nee	2
2023			Information removed to preserve anonymity.	Information removed to preserve anonymity.	Nee	Nee	Ja	Nee	2
2023			Information removed to preserve anonymity.	Information removed to preserve anonymity.	Nee	Nee	Nee	Nee	2
2023			Information removed to preserve anonymity.	Information removed to preserve anonymity.	Nee	Nee	Ja	Ja	1
2023			Information removed to preserve anonymity.	Information removed to preserve anonymity.	Nee	Nee	Nee	Nee	3
2023			Information removed to preserve anonymity.	Information removed to preserve anonymity.	Nee	Nee	Ja	Nee	2
2023			Information removed to preserve anonymity.	Information removed to preserve anonymity.	Nee	Nee	Ja	Nee	2
2023			Information removed to preserve anonymity.	Information removed to preserve anonymity.	Nee	Nee	Ja	Nee	2
2023			Information removed to preserve anonymity.	Information removed to preserve anonymity.	Nee	Nee	Nee	Nee	2
2023			Information removed to preserve anonymity.	Information removed to preserve anonymity.	Nee	Nee	Ja	Nee	4
2023			Information removed to preserve anonymity.	Information removed to preserve anonymity.	Nee	Nee	Ja	Nee	4
2023			Information removed to preserve anonymity.	Information removed to preserve anonymity.	Nee		Ja	Nee	4
2023			Information removed to preserve anonymity.	Information removed to preserve anonymity.	Nee	Nee	Ja	Nee	4
2023			Information removed to preserve anonymity.	Information removed to preserve anonymity.	Nee	Nee	Ja	Nee	4
2023			Information removed to preserve anonymity.	Information removed to preserve anonymity.			Nee	Nee	3
2023			Information removed to preserve anonymity.	Information removed to preserve anonymity.	Nee	Nee	Ja	Nee	4
2023			Information removed to preserve anonymity.	Information removed to preserve anonymity.	Nee	Nee	Ja	Nee	2
2023			Information removed to preserve anonymity.	Information removed to preserve anonymity.	Nee	Nee	Ja	Nee	4
2023			Information removed to preserve anonymity.	Information removed to preserve anonymity.	Nee	Nee	Nee	Nee	2
2023			Information removed to preserve anonymity.	Information removed to preserve anonymity.	Nee	Nee	Nee	Nee	2
2023			Information removed to preserve anonymity.	Information removed to preserve anonymity.	Nee	Ja	Nee	Nee	2
2023			Information removed to preserve anonymity.	Information removed to preserve anonymity.	Nee	Ja	Nee	Nee	2
2023			Information removed to preserve anonymity.	Information removed to preserve anonymity.	Nee	Nee	Nee	Nee	2
2023			Information removed to preserve anonymity.	Information removed to preserve anonymity.	Nee	Ja	Nee	Nee	2
2023			Information removed to preserve anonymity.	Information removed to preserve anonymity.	Nee	Nee	Nee	Nee	4
2023			Information removed to preserve anonymity.	Information removed to preserve anonymity.	Nee	Ja	Nee	Nee	2
2023			Information removed to preserve anonymity.	Information removed to preserve anonymity.	Nee	Ja	Nee	Nee	2
2023			Information removed to preserve anonymity.	Information removed to preserve anonymity.	Nee	Ja	Nee	Nee	3
2023			Information removed to preserve anonymity.	Information removed to preserve anonymity.	Nee	Ja	Nee	Nee	2
2023			Information removed to preserve anonymity.	Information removed to preserve anonymity.	Nee	Ja	Nee	Nee	2
2023			Information removed to preserve anonymity.	Information removed to preserve anonymity.	Nee	Ja	Nee	Nee	2
2023			Information removed to preserve anonymity.	Information removed to preserve anonymity.	Nee	Ja	Nee	Nee	2
2023			Information removed to preserve anonymity.	Information removed to preserve anonymity.	Nee	Ja	Nee	Nee	2
2023			Information removed to preserve anonymity.	Information removed to preserve anonymity.	Nee	Ja	Nee	Nee	2
2023			Information removed to preserve anonymity.	Information removed to preserve anonymity.	Nee	Ja	Nee	Nee	2
2023			Information removed to preserve anonymity.	Information removed to preserve anonymity.	Nee	Ja	Nee	Nee	2
2023			Information removed to preserve anonymity.	Information removed to preserve anonymity.	Nee	Nee	Ja	Nee	4
2023	16			Information removed to preserve anonymity.			Nee	Nee	2
2022	5			Information removed to preserve anonymity.			Nee	Nee	2
2023			Information removed to preserve anonymity.	Information removed to preserve anonymity.	Nee	Ja	Nee	Nee	2
2023	11			Information removed to preserve anonymity.			Nee	Nee	2
2023	4			Information removed to preserve anonymity.	Nee	Onbekend	Nee	Nee	2
2022			Information removed to preserve anonymity.	Information removed to preserve anonymity.	Nee	Nee	Ja	Nee	4
2023		Information removed to preserve anonymity.		Information removed to preserve anonymity.			Nee	Nee	2
2023			Information removed to preserve anonymity.	Information removed to preserve anonymity.	Nee		Ja	Nee	2
2023			Information removed to preserve anonymity.	Information removed to preserve anonymity.	Nee	Nee	Ja	Nee	4
2023			Information removed to preserve anonymity.	Information removed to preserve anonymity.	Nee	Nee	Ja	Nee	2
2023	17			Information removed to preserve anonymity.			Nee	Nee	2
2022		Information removed to preserve anonymity.		Information removed to preserve anonymity.			Nee	Nee	2
2022	1			Information removed to preserve anonymity.				Nee	2
2022	15			Information removed to preserve anonymity.			Nee	Nee	2
2022	3			Information removed to preserve anonymity.				Nee	2
2023	17			Information removed to preserve anonymity.			Nee	Nee	2
2022	10			Information removed to preserve anonymity.				Nee	2
2023			Information removed to preserve anonymity.	Information removed to preserve anonymity.	Nee	Nee	Ja	Nee	4
2023			Information removed to preserve anonymity.	Information removed to preserve anonymity.	Ja		Ja	Nee	0
2022		Information removed to preserve anonymity.		Information removed to preserve anonymity.			Nee	Nee	2
2023	1			Information removed to preserve anonymity.			Nee	Nee	2
2023		Information removed to preserve anonymity.		Information removed to preserve anonymity.	Nee	Ja	Nee	Nee	2
2022	2			Information removed to preserve anonymity.			Nee	Onbekend	2
2022			Information removed to preserve anonymity.	Information removed to preserve anonymity.	Nee	Nee	Ja	Nee	2
2022			Information removed to preserve anonymity.	Information removed to preserve anonymity.		Nee	Nee	Nee	4
2022			Information removed to preserve anonymity.	Information removed to preserve anonymity.	Nee	Nee	Ja	Nee	2
2023	14			Information removed to preserve anonymity.			Nee	Ja	4
2023			Information removed to preserve anonymity.	Information removed to preserve anonymity.	Nee	Nee	Ja	Nee	4
2023			Information removed to preserve anonymity.	Information removed to preserve anonymity.	Nee	Nee	Ja	Nee	4
2023	10			Information removed to preserve anonymity.			Nee	Nee	2
2022	3			Information removed to preserve anonymity.			Nee	Ja	4
2022	16			Information removed to preserve anonymity.			Nee	Ja	1
2023	1			Information removed to preserve anonymity.				Nee	2
2023	4			Information removed to preserve anonymity.			Nee	Nee	2
2022	1			Information removed to preserve anonymity.			Nee	Nee	2
2022	1			Information removed to preserve anonymity.			Nee	Nee	2
2022			Information removed to preserve anonymity.	Information removed to preserve anonymity.	Nee	Nee	Ja	Nee	4
2022			Information removed to preserve anonymity.	Information removed to preserve anonymity.	Nee	Nee	Nee	Nee	4
2022			Information removed to preserve anonymity.	Information removed to preserve anonymity.	Ja	Nee	Ja	Nee	2
2022			Information removed to preserve anonymity.	Information removed to preserve anonymity.	Nee	Nee	Nee	Nee	4
2023	9			Information removed to preserve anonymity.				Ja	1
2023			Information removed to preserve anonymity.	Information removed to preserve anonymity.	Nee	Nee	Nee	Nee	4
2022	12			Information removed to preserve anonymity.			Nee	Ja	1
2022	2			Information removed to preserve anonymity.			Nee	Ja	4
2022			Information removed to preserve anonymity.	Information removed to preserve anonymity.	Nee	Nee	Ja	Nee	4
2023			Information removed to preserve anonymity.	Information removed to preserve anonymity.	Nee	Nee	Ja	Nee	2
2023			Information removed to preserve anonymity.	Information removed to preserve anonymity.	Nee	Nee	Ja	Nee	4
2022		Information removed to preserve anonymity.		Information removed to preserve anonymity.			Nee	Nee	2
2022	5			Information removed to preserve anonymity.			Nee	Nee	2
2022	17			Information removed to preserve anonymity.			Nee	Nee	2
2022			Information removed to preserve anonymity.	Information removed to preserve anonymity.		Nee	Ja	Nee	4
2023		Information removed to preserve anonymity.		Information removed to preserve anonymity.	Nee	Ja	Ja	Nee	4
2023	2			Information removed to preserve anonymity.			Nee	Nee	2
2023	10			Information removed to preserve anonymity.			Nee	Nee	2
2023	12			Information removed to preserve anonymity.	Nee	Ja	Nee	Nee	2
2023	13			Information removed to preserve anonymity.			Nee	Nee	2
2023	15			Information removed to preserve anonymity.			Nee	Nee	2
2023	17			Information removed to preserve anonymity.			Nee	Nee	2
2023			Information removed to preserve anonymity.	Information removed to preserve anonymity.			Ja	Nee	4
2023			Information removed to preserve anonymity.	Information removed to preserve anonymity.	Ja	Nee	Ja	Nee	2
2023			Information removed to preserve anonymity.	Information removed to preserve anonymity.	Nee	Nee	Nee	Nee	2
2023			Information removed to preserve anonymity.	Information removed to preserve anonymity.	Nee	Nee	Ja	Nee	2
2022	15			Information removed to preserve anonymity.				Nee	2
2023	17			Information removed to preserve anonymity.				Ja	1
2023	17			Information removed to preserve anonymity.	Nee	Ja	Nee	Ja	1
2023	17			Information removed to preserve anonymity.	Nee	Ja	Nee	Nee	2
2022	1			Information removed to preserve anonymity.			Nee	Nee	2
2022	13			Information removed to preserve anonymity.			Nee	Nee	2
2022	16			Information removed to preserve anonymity.			Nee	Nee	2
2023			Information removed to preserve anonymity.	Information removed to preserve anonymity.	Ja	Ja	Nee	Nee	2
2022		Information removed to preserve anonymity.		Information removed to preserve anonymity.	Ja	Ja	Nee	Nee	2
2022		Information removed to preserve anonymity.		Information removed to preserve anonymity.	Nee	Ja	Nee	Nee	2
2022		Information removed to preserve anonymity.		Information removed to preserve anonymity.	Nee	Ja	Nee	Nee	2
2022		Information removed to preserve anonymity.		Information removed to preserve anonymity.	Nee	Ja	Nee	Nee	2
2022		Information removed to preserve anonymity.		Information removed to preserve anonymity.			Nee	Nee	2
2022		Information removed to preserve anonymity.		Information removed to preserve anonymity.	Ja	Ja	Nee	Nee	2
2022		Information removed to preserve anonymity.		Information removed to preserve anonymity.			Nee	Nee	1
2022		Information removed to preserve anonymity.		Information removed to preserve anonymity.			Nee	Nee	2
2022		Information removed to preserve anonymity.		Information removed to preserve anonymity.	Nee	Ja	Nee	Nee	2
2022		Information removed to preserve anonymity.		Information removed to preserve anonymity.			Nee	Nee	2
2022		Information removed to preserve anonymity.		Information removed to preserve anonymity.			Nee	Nee	2
2022		Information removed to preserve anonymity.		Information removed to preserve anonymity.			Nee	Nee	2
2022		Information removed to preserve anonymity.		Information removed to preserve anonymity.			Nee	Nee	3
2022		Information removed to preserve anonymity.		Information removed to preserve anonymity.	Nee	Ja	Nee	Nee	4
2022		Information removed to preserve anonymity.		Information removed to preserve anonymity.	Onbekend	Ja	Nee	Nee	2
2022		Information removed to preserve anonymity.		Information removed to preserve anonymity.			Nee	Nee	2
2022		Information removed to preserve anonymity.		Information removed to preserve anonymity.			Nee	Nee	4
2022		Information removed to preserve anonymity.		Information removed to preserve anonymity.			Nee	Nee	2
2022		Information removed to preserve anonymity.		Information removed to preserve anonymity.			Nee	Nee	2
2022	1			Information removed to preserve anonymity.					2
2022	1			Information removed to preserve anonymity.			Nee	Nee	2
2022	1			Information removed to preserve anonymity.			Nee	Nee	2
2022	1			Information removed to preserve anonymity.			Nee	Nee	2
2022	2			Information removed to preserve anonymity.			Ja	Nee	2
2022	2			Information removed to preserve anonymity.	Onbekend	Ja	Nee	Nee	2
2022	3			Information removed to preserve anonymity.					2
2022	3			Information removed to preserve anonymity.	Nee	Ja	Nee	Nee	3
2022	3			Information removed to preserve anonymity.			Nee	Nee	2
2022	3			Information removed to preserve anonymity.			Nee	Nee	2
2022	3			Information removed to preserve anonymity.	Onbekend	Ja	Nee	Nee	2
2022	4			Information removed to preserve anonymity.	Nee	Nee	Nee	Nee	2
2022	4			Information removed to preserve anonymity.				Nee	2
2022	4			Information removed to preserve anonymity.			Nee	Nee	2
2022	5			Information removed to preserve anonymity.	Nee	Nee	Nee	Nee	2
2022	6			Information removed to preserve anonymity.	Onbekend	Ja	Nee	Nee	2
2022	6			Information removed to preserve anonymity.	Nee	Ja	Nee	Nee	4
2022	7			Information removed to preserve anonymity.			Nee	Nee	2
2022	8			Information removed to preserve anonymity.			Nee	Nee	2
2022	9			Information removed to preserve anonymity.				Nee	2
2022	9			Information removed to preserve anonymity.			Nee	Nee	2
2022	10			Information removed to preserve anonymity.			Nee	Nee	2
2022	10			Information removed to preserve anonymity.			Nee	Nee	2
2022	10			Information removed to preserve anonymity.	Onbekend	Ja	Nee	Nee	2
2022	10			Information removed to preserve anonymity.					2
2022	11			Information removed to preserve anonymity.			Nee	Nee	2
2022	12			Information removed to preserve anonymity.			Nee	Nee	2
2022	12			Information removed to preserve anonymity.	Onbekend	Ja	Nee	Nee	2
2022	13			Information removed to preserve anonymity.				Nee	4
2022	13			Information removed to preserve anonymity.			Nee	Nee	2
2022	14			Information removed to preserve anonymity.			Nee	Nee	2
2022	14			Information removed to preserve anonymity.	Nee	Ja	Nee	Nee	2
2022	15			Information removed to preserve anonymity.				Nee	2
2022	15			Information removed to preserve anonymity.			Nee	Nee	2
2022	15			Information removed to preserve anonymity.			Nee	Nee	2
2022	16			Information removed to preserve anonymity.	Onbekend	Ja	Nee	Nee	2
2022	17			Information removed to preserve anonymity.			Nee	Nee	2
2022	17			Information removed to preserve anonymity.			Nee	Nee	2
2022	17			Information removed to preserve anonymity.				Ja	2
2022			Information removed to preserve anonymity.	Information removed to preserve anonymity.	Nee	Nee	Ja	Nee	4
2022			Information removed to preserve anonymity.	Information removed to preserve anonymity.	Nee	Nee	Ja	Nee	4
2022			Information removed to preserve anonymity.	Information removed to preserve anonymity.			Ja	Nee	2
2022			Information removed to preserve anonymity.	Information removed to preserve anonymity.	Nee	Nee	Ja	Nee	2
2022			Information removed to preserve anonymity.	Information removed to preserve anonymity.	Nee	Nee	Ja	Nee	4
2022			Information removed to preserve anonymity.	Information removed to preserve anonymity.	Nee	Nee	Nee	Nee	2
2022			Information removed to preserve anonymity.	Information removed to preserve anonymity.	Nee	Nee	Ja	Nee	4
2022			Information removed to preserve anonymity.	Information removed to preserve anonymity.	Nee	Nee	Ja	Nee	4
2022			Information removed to preserve anonymity.	Information removed to preserve anonymity.	Ja	Nee	Ja	Nee	4
2022			Information removed to preserve anonymity.	Information removed to preserve anonymity.	Nee	Nee	Ja	Nee	4
2022			Information removed to preserve anonymity.	Information removed to preserve anonymity.	Nee	Nee	Ja	Nee	3
2022			Information removed to preserve anonymity.	Information removed to preserve anonymity.	Nee	Nee	Ja	Nee	4
2022			Information removed to preserve anonymity.	Information removed to preserve anonymity.	Nee	Nee	Ja	Nee	4
2022			Information removed to preserve anonymity.	Information removed to preserve anonymity.	Nee	Nee	Nee	Ja	1
2022			Information removed to preserve anonymity.	Information removed to preserve anonymity.	Ja	Nee		Ja	1
2022			Information removed to preserve anonymity.	Information removed to preserve anonymity.	Nee	Nee	Ja	Nee	4
2022			Information removed to preserve anonymity.	Information removed to preserve anonymity.	Nee	Nee	Nee	Nee	2
2022			Information removed to preserve anonymity.	Information removed to preserve anonymity.			Ja	Nee	4
2022			Information removed to preserve anonymity.	Information removed to preserve anonymity.	Nee	Nee	Ja	Nee	2
2022			Information removed to preserve anonymity.	Information removed to preserve anonymity.	Nee	Nee	Ja	Nee	4
2022			Information removed to preserve anonymity.	Information removed to preserve anonymity.	Nee	Nee	Nee	Nee	4
2022			Information removed to preserve anonymity.	Information removed to preserve anonymity.	Nee	Nee	Ja	Nee	4
2022			Information removed to preserve anonymity.	Information removed to preserve anonymity.	Nee	Nee	Ja	Nee	4
2022			Information removed to preserve anonymity.	Information removed to preserve anonymity.	Nee	Nee	Ja	Nee	4
2022			Information removed to preserve anonymity.	Information removed to preserve anonymity.	Nee	Nee	Ja	Nee	2
2022			Information removed to preserve anonymity.	Information removed to preserve anonymity.	Nee	Nee	Ja	Nee	4
2022			Information removed to preserve anonymity.	Information removed to preserve anonymity.	Nee	Nee	Ja	Nee	2
2022			Information removed to preserve anonymity.	Information removed to preserve anonymity.	Nee	Nee	Ja	Nee	4
2022			Information removed to preserve anonymity.	Information removed to preserve anonymity.	Nee	Nee	Ja	Nee	2
2022			Information removed to preserve anonymity.	Information removed to preserve anonymity.	Nee	Nee	Ja	Nee	4
2022			Information removed to preserve anonymity.	Information removed to preserve anonymity.	Nee	Nee	Ja	Nee	2
2022			Information removed to preserve anonymity.	Information removed to preserve anonymity.	Nee	Nee	Nee	Nee	2
2022			Information removed to preserve anonymity.	Information removed to preserve anonymity.	Nee	Ja	Nee	Nee	2
2022			Information removed to preserve anonymity.	Information removed to preserve anonymity.	Ja	Ja	Nee	Nee	4
2022			Information removed to preserve anonymity.	Information removed to preserve anonymity.	Nee	Ja	Nee	Nee	2
2022			Information removed to preserve anonymity.	Information removed to preserve anonymity.	Nee	Ja	Nee	Nee	2
2022			Information removed to preserve anonymity.	Information removed to preserve anonymity.	Nee	Ja	Nee	Nee	2
2022			Information removed to preserve anonymity.	Information removed to preserve anonymity.	Nee	Nee	Nee	Nee	2
2022			Information removed to preserve anonymity.	Information removed to preserve anonymity.	Nee	Ja	Nee	Nee	2
2022			Information removed to preserve anonymity.	Information removed to preserve anonymity.	Nee	Ja	Nee	Nee	2
2022			Information removed to preserve anonymity.	Information removed to preserve anonymity.	Nee	Ja	Nee	Nee	4
2022			Information removed to preserve anonymity.	Information removed to preserve anonymity.	Nee	Ja	Nee	Nee	2
2022			Information removed to preserve anonymity.	Information removed to preserve anonymity.	Nee		Nee	Nee	2
2022			Information removed to preserve anonymity.	Information removed to preserve anonymity.			Nee	Nee	2
2022			Information removed to preserve anonymity.	Information removed to preserve anonymity.	Nee	Ja	Nee	Nee	2
2022			Information removed to preserve anonymity.	Information removed to preserve anonymity.	Nee	Ja	Nee	Nee	2
2022			Information removed to preserve anonymity.	Information removed to preserve anonymity.	Nee	Ja	Nee	Nee	2
2022			Information removed to preserve anonymity.	Information removed to preserve anonymity.	Nee	Ja	Nee	Nee	2
2022			Information removed to preserve anonymity.	Information removed to preserve anonymity.	Nee	Ja	Nee	Nee	2
2022			Information removed to preserve anonymity.	Information removed to preserve anonymity.	Nee	Ja	Nee	Nee	2
2022			Information removed to preserve anonymity.	Information removed to preserve anonymity.	Nee	Ja	Nee	Nee	2
2023		Information removed to preserve anonymity.		Information removed to preserve anonymity.	Nee	Ja	Nee	Nee	2
2023		Information removed to preserve anonymity.		Information removed to preserve anonymity.	Nee	Ja	Nee	Nee	2
2023		Information removed to preserve anonymity.		Information removed to preserve anonymity.	Nee	Ja	Nee	Nee	2
2023		Information removed to preserve anonymity.		Information removed to preserve anonymity.			Nee	Nee	2
2023		Information removed to preserve anonymity.		Information removed to preserve anonymity.	Nee	Ja	Nee	Nee	2
2023		Information removed to preserve anonymity.		Information removed to preserve anonymity.	Nee	Ja	Nee	Nee	2
2023		Information removed to preserve anonymity.		Information removed to preserve anonymity.	Nee	Ja	Nee	Nee	3
2023		Information removed to preserve anonymity.		Information removed to preserve anonymity.	Onbekend	Ja	Nee	Nee	3
2023		Information removed to preserve anonymity.		Information removed to preserve anonymity.	Nee	Ja	Nee	Nee	2
2023		Information removed to preserve anonymity.		Information removed to preserve anonymity.	Nee	Nee	Nee	Nee	2
2023		Information removed to preserve anonymity.		Information removed to preserve anonymity.				Nee	2
2023		Information removed to preserve anonymity.		Information removed to preserve anonymity.	Nee	Ja	Nee	Nee	2
2023		Information removed to preserve anonymity.		Information removed to preserve anonymity.	Nee	Ja	Nee	Nee	3
2023		Information removed to preserve anonymity.		Information removed to preserve anonymity.			Nee	Nee	2
2023		Information removed to preserve anonymity.		Information removed to preserve anonymity.	Nee	Ja	Nee	Nee	2
2023		Information removed to preserve anonymity.		Information removed to preserve anonymity.	Nee	Ja	Nee	Nee	2
2023		Information removed to preserve anonymity.		Information removed to preserve anonymity.	Nee	Ja	Nee	Nee	2
2023		Information removed to preserve anonymity.		Information removed to preserve anonymity.	Nee	Ja	Nee	Nee	2
2023		Information removed to preserve anonymity.		Information removed to preserve anonymity.	Nee	Ja	Nee	Nee	4
2023		Information removed to preserve anonymity.		Information removed to preserve anonymity.			Nee	Nee	2
2023		Information removed to preserve anonymity.		Information removed to preserve anonymity.			Nee	Nee	2
2023		Information removed to preserve anonymity.		Information removed to preserve anonymity.	Nee	Ja	Nee	Nee	2
2023		Information removed to preserve anonymity.		Information removed to preserve anonymity.			Nee	Nee	4
2023		Information removed to preserve anonymity.		Information removed to preserve anonymity.				Nee	2
2023		Information removed to preserve anonymity.		Information removed to preserve anonymity.			Nee	Nee	2
2023	1			Information removed to preserve anonymity.	Onbekend	Ja	Nee	Nee	2
2023	2			Information removed to preserve anonymity.			Nee	Nee	2
2023	2			Information removed to preserve anonymity.				Nee	2
2023	2			Information removed to preserve anonymity.			Nee	Nee	2
2023	3			Information removed to preserve anonymity.			Nee	Nee	2
2023	4			Information removed to preserve anonymity.	Onbekend	Ja	Nee	Nee	2
2023	5			Information removed to preserve anonymity.				Nee	2
2023	6			Information removed to preserve anonymity.			Nee	Nee	2
2023	7			Information removed to preserve anonymity.			Nee		2
2023	7			Information removed to preserve anonymity.			Nee	Nee	2
2023	8			Information removed to preserve anonymity.			Nee	Nee	2
2023	9			Information removed to preserve anonymity.			Nee	Nee	2
2023	10			Information removed to preserve anonymity.				Nee	2
2023	10			Information removed to preserve anonymity.	Onbekend	Ja	Nee	Nee	2
2023	11			Information removed to preserve anonymity.			Nee	Nee	2
2023	11			Information removed to preserve anonymity.				Nee	2
2023	12			Information removed to preserve anonymity.					2
2023	12			Information removed to preserve anonymity.				Nee	2
2023	12			Information removed to preserve anonymity.			Nee	Nee	2
2023	14			Information removed to preserve anonymity.	Nee	Ja	Nee	Nee	2
2023	14			Information removed to preserve anonymity.			Nee	Nee	2
2023	14			Information removed to preserve anonymity.			Nee	Nee	2
2023	14			Information removed to preserve anonymity.	Onbekend	Ja		Nee	2
2023	16			Information removed to preserve anonymity.			Nee	Nee	2
2023	16			Information removed to preserve anonymity.			Nee	Nee	2
2023	17			Information removed to preserve anonymity.	Nee	Ja	Nee	Nee	3
2023			Information removed to preserve anonymity.	Information removed to preserve anonymity.	Nee	Nee	Nee	Nee	2
2023			Information removed to preserve anonymity.	Information removed to preserve anonymity.	Nee	Nee	Ja	Nee	2
2023			Information removed to preserve anonymity.	Information removed to preserve anonymity.	Nee	Nee	Ja	Nee	4
2023			Information removed to preserve anonymity.	Information removed to preserve anonymity.	Nee	Nee	Ja	Nee	2
2023			Information removed to preserve anonymity.	Information removed to preserve anonymity.	Nee	Nee	Nee	Nee	2
2023			Information removed to preserve anonymity.	Information removed to preserve anonymity.	Nee	Nee	Ja	Nee	4
2023			Information removed to preserve anonymity.	Information removed to preserve anonymity.	Nee	Nee	Nee	Nee	2
2023			Information removed to preserve anonymity.	Information removed to preserve anonymity.	Nee	Nee	Ja	Nee	2
2023			Information removed to preserve anonymity.	Information removed to preserve anonymity.	Nee	Nee	Nee	Nee	2
2023			Information removed to preserve anonymity.	Information removed to preserve anonymity.	Nee	Nee	Ja	Nee	4
2023			Information removed to preserve anonymity.	Information removed to preserve anonymity.	Nee	Nee	Ja	Nee	4
2023			Information removed to preserve anonymity.	Information removed to preserve anonymity.	Ja	Nee	Ja	Nee	4
2023			Information removed to preserve anonymity.	Information removed to preserve anonymity.	Nee	Nee	Ja	Nee	2
2023			Information removed to preserve anonymity.	Information removed to preserve anonymity.	Nee	Nee	Ja	Nee	4
2023			Information removed to preserve anonymity.	Information removed to preserve anonymity.	Nee	Nee	Ja	Nee	2
2023			Information removed to preserve anonymity.	Information removed to preserve anonymity.	Ja	Nee	Ja	Nee	2
2023			Information removed to preserve anonymity.	Information removed to preserve anonymity.	Nee	Nee	Ja	Nee	4
2023			Information removed to preserve anonymity.	Information removed to preserve anonymity.	Nee	Nee	Ja	Nee	3
2023			Information removed to preserve anonymity.	Information removed to preserve anonymity.	Nee	Nee	Ja	Nee	4
2023			Information removed to preserve anonymity.	Information removed to preserve anonymity.	Ja	Nee	Ja	Nee	4
2023			Information removed to preserve anonymity.	Information removed to preserve anonymity.	Nee	Nee	Ja	Nee	2
2023			Information removed to preserve anonymity.	Information removed to preserve anonymity.	Nee	Nee	Ja	Nee	3
2023			Information removed to preserve anonymity.	Information removed to preserve anonymity.	Ja	Nee	Ja	Nee	3
2023			Information removed to preserve anonymity.	Information removed to preserve anonymity.	Nee	Nee	Ja	Nee	2
2023			Information removed to preserve anonymity.	Information removed to preserve anonymity.	Nee	Nee	Nee	Nee	2
2023			Information removed to preserve anonymity.	Information removed to preserve anonymity.	Nee	Nee	Ja	Nee	4
2023			Information removed to preserve anonymity.	Information removed to preserve anonymity.	Nee	Nee	Ja	Nee	4
2023			Information removed to preserve anonymity.	Information removed to preserve anonymity.	Nee	Nee	Ja		4
2023			Information removed to preserve anonymity.	Information removed to preserve anonymity.	Nee	Nee	Nee	Nee	4
2023			Information removed to preserve anonymity.	Information removed to preserve anonymity.	Nee	Nee	Ja		4
2023			Information removed to preserve anonymity.	Information removed to preserve anonymity.	Nee	Nee	Nee	Nee	2
2023			Information removed to preserve anonymity.	Information removed to preserve anonymity.	Nee	Nee	Ja	Nee	4
2023			Information removed to preserve anonymity.	Information removed to preserve anonymity.			Ja	Nee	4
2023			Information removed to preserve anonymity.	Information removed to preserve anonymity.	Nee	Nee	Nee	Nee	3
2023			Information removed to preserve anonymity.	Information removed to preserve anonymity.	Nee	Nee	Nee		2
2023			Information removed to preserve anonymity.	Information removed to preserve anonymity.	Nee	Nee	Ja	Nee	4
2023			Information removed to preserve anonymity.	Information removed to preserve anonymity.	Nee	Nee		Nee	4
2023			Information removed to preserve anonymity.	Information removed to preserve anonymity.	Nee	Nee	Ja	Nee	4
2023			Information removed to preserve anonymity.	Information removed to preserve anonymity.	Nee	Nee	Nee	Nee	2
2023			Information removed to preserve anonymity.	Information removed to preserve anonymity.	Ja	Nee	Ja	Nee	2
2023			Information removed to preserve anonymity.	Information removed to preserve anonymity.	Nee	Nee	Nee	Nee	4
2023			Information removed to preserve anonymity.	Information removed to preserve anonymity.	Nee	Ja	Nee	Nee	2
2023			Information removed to preserve anonymity.	Information removed to preserve anonymity.	Nee	Nee	Ja	Nee	4
2023			Information removed to preserve anonymity.	Information removed to preserve anonymity.	Nee	Nee	Nee	Nee	2
2023			Information removed to preserve anonymity.	Information removed to preserve anonymity.	Nee	Nee	Nee	Nee	2
2023			Information removed to preserve anonymity.	Information removed to preserve anonymity.	Nee	Ja	Nee	Nee	2
2023			Information removed to preserve anonymity.	Information removed to preserve anonymity.	Ja	Nee	Ja	Nee	2
2023			Information removed to preserve anonymity.	Information removed to preserve anonymity.	Nee	Ja	Nee	Nee	2
2023			Information removed to preserve anonymity.	Information removed to preserve anonymity.	Nee	Ja	Nee	Nee	4
2023			Information removed to preserve anonymity.	Information removed to preserve anonymity.	Nee	Ja	Nee	Nee	2
2023			Information removed to preserve anonymity.	Information removed to preserve anonymity.			Nee	Nee	2
2023			Information removed to preserve anonymity.	Information removed to preserve anonymity.	Nee	Ja	Nee	Nee	4
2023			Information removed to preserve anonymity.	Information removed to preserve anonymity.	Nee	Ja	Nee	Nee	4
2023			Information removed to preserve anonymity.	Information removed to preserve anonymity.	Nee	Ja	Nee	Nee	2
2023			Information removed to preserve anonymity.	Information removed to preserve anonymity.	Nee	Ja	Nee		2
2023			Information removed to preserve anonymity.	Information removed to preserve anonymity.	Nee	Ja	Nee	Nee	2
2023			Information removed to preserve anonymity.	Information removed to preserve anonymity.	Nee	Ja	Nee	Nee	2
2023			Information removed to preserve anonymity.	Information removed to preserve anonymity.	Nee	Ja	Nee	Nee	4
2023			Information removed to preserve anonymity.	Information removed to preserve anonymity.	Nee	Ja	Nee	Nee	2
2023			Information removed to preserve anonymity.	Information removed to preserve anonymity.	Ja	Ja	Nee	Nee	2
2023			Information removed to preserve anonymity.	Information removed to preserve anonymity.	Nee	Ja	Nee	Nee	2
2023			Information removed to preserve anonymity.	Information removed to preserve anonymity.	Nee	Ja	Nee	Nee	2
2023			Information removed to preserve anonymity.	Information removed to preserve anonymity.	Nee	Ja	Nee	Nee	2
2023			Information removed to preserve anonymity.	Information removed to preserve anonymity.	Nee	Ja	Nee	Nee	2
2022		Information removed to preserve anonymity.		Information removed to preserve anonymity.	Nee	Ja	Nee	Nee	2
2023	4			Information removed to preserve anonymity.			Nee	Nee	2
2023	15			Information removed to preserve anonymity.			Nee	Nee	2
2022		Information removed to preserve anonymity.		Information removed to preserve anonymity.	Onbekend	Ja	Nee	Nee	2
2022	1			Information removed to preserve anonymity.			Nee	Nee	3
2022		Information removed to preserve anonymity.		Information removed to preserve anonymity.	Nee	Ja		Nee	2
2022		Information removed to preserve anonymity.		Information removed to preserve anonymity.	Nee	Ja	Nee	Nee	2
2022		Information removed to preserve anonymity.		Information removed to preserve anonymity.	Ja	Ja	Nee	Nee	2
2022	1			Information removed to preserve anonymity.	Nee	Ja	Nee		2
2022	4			Information removed to preserve anonymity.			Nee	Nee	2
2022			Information removed to preserve anonymity.	Information removed to preserve anonymity.	Nee	Nee	Nee	Nee	2
2022			Information removed to preserve anonymity.	Information removed to preserve anonymity.	Nee	Ja	Nee	Nee	2
2022			Information removed to preserve anonymity.	Information removed to preserve anonymity.	Nee	Ja	Nee	Nee	2
2022			Information removed to preserve anonymity.	Information removed to preserve anonymity.	Nee	Ja	Nee	Nee	2
2022			Information removed to preserve anonymity.	Information removed to preserve anonymity.			Nee	Nee	2
2022			Information removed to preserve anonymity.	Information removed to preserve anonymity.	Nee	Ja	Nee	Nee	2
2022			Information removed to preserve anonymity.	Information removed to preserve anonymity.	Nee	Ja	Nee	Nee	2
2022			Information removed to preserve anonymity.	Information removed to preserve anonymity.	Nee	Ja	Nee	Nee	2
2023		Information removed to preserve anonymity.		Information removed to preserve anonymity.	Ja	Ja	Nee	Nee	2
2023		Information removed to preserve anonymity.		Information removed to preserve anonymity.	Nee	Ja	Nee	Nee	2
2023		Information removed to preserve anonymity.		Information removed to preserve anonymity.	Nee	Ja	Nee	Nee	2
2023		Information removed to preserve anonymity.		Information removed to preserve anonymity.			Nee	Nee	2
2023			Information removed to preserve anonymity.	Information removed to preserve anonymity.	Nee	Nee	Ja	Nee	2
2023			Information removed to preserve anonymity.	Information removed to preserve anonymity.	Nee	Nee	Ja	Nee	3
2023			Information removed to preserve anonymity.	Information removed to preserve anonymity.	Nee	Nee	Ja	Nee	2
2023			Information removed to preserve anonymity.	Information removed to preserve anonymity.	Ja	Nee	Nee	Nee	1
2023			Information removed to preserve anonymity.	Information removed to preserve anonymity.	Nee	Nee	Ja	Nee	2
2023			Information removed to preserve anonymity.	Information removed to preserve anonymity.	Nee	Nee	Nee	Nee	4
2023			Information removed to preserve anonymity.	Information removed to preserve anonymity.	Ja	Nee	Ja	Nee	4
2023			Information removed to preserve anonymity.	Information removed to preserve anonymity.	Nee	Nee	Ja	Nee	4
2023			Information removed to preserve anonymity.	Information removed to preserve anonymity.	Nee	Nee	Ja	Nee	4
2023			Information removed to preserve anonymity.	Information removed to preserve anonymity.	Nee	Nee	Nee	Nee	2
2023			Information removed to preserve anonymity.	Information removed to preserve anonymity.	Nee	Nee	Nee	Nee	2
2023			Information removed to preserve anonymity.	Information removed to preserve anonymity.			Ja	Nee	2
2023			Information removed to preserve anonymity.	Information removed to preserve anonymity.	Nee	Nee	Nee	Nee	2
2023			Information removed to preserve anonymity.	Information removed to preserve anonymity.	Nee	Nee	Ja	Nee	2
2023			Information removed to preserve anonymity.	Information removed to preserve anonymity.	Nee	Nee	Nee	Nee	2
2023			Information removed to preserve anonymity.	Information removed to preserve anonymity.	Nee	Nee	Ja	Nee	2
2023			Information removed to preserve anonymity.	Information removed to preserve anonymity.	Nee	Nee	Nee	Nee	4
2023			Information removed to preserve anonymity.	Information removed to preserve anonymity.			Ja	Nee	4
2023			Information removed to preserve anonymity.	Information removed to preserve anonymity.	Ja	Nee	Ja	Nee	2
2023			Information removed to preserve anonymity.	Information removed to preserve anonymity.	Nee	Ja	Ja	Nee	4
2023			Information removed to preserve anonymity.	Information removed to preserve anonymity.	Ja	Nee	Nee	Nee	2
2023			Information removed to preserve anonymity.	Information removed to preserve anonymity.	Ja	Nee	Nee	Nee	2
2023			Information removed to preserve anonymity.	Information removed to preserve anonymity.		Ja	Nee	Nee	2
2023			Information removed to preserve anonymity.	Information removed to preserve anonymity.	Nee	Ja	Nee	Nee	2
2023			Information removed to preserve anonymity.	Information removed to preserve anonymity.	Nee	Ja	Nee	Nee	2
2023			Information removed to preserve anonymity.	Information removed to preserve anonymity.	Nee	Ja	Nee	Nee	2
2023			Information removed to preserve anonymity.	Information removed to preserve anonymity.	Nee	Nee	Nee	Nee	2
2023			Information removed to preserve anonymity.	Information removed to preserve anonymity.	Nee	Ja	Nee	Nee	2
2023			Information removed to preserve anonymity.	Information removed to preserve anonymity.	Nee	Nee	Nee	Nee	2
2023			Information removed to preserve anonymity.	Information removed to preserve anonymity.				Nee	2
2022			Information removed to preserve anonymity.	Information removed to preserve anonymity.		Ja	Nee	Nee	2
2023			Information removed to preserve anonymity.	Information removed to preserve anonymity.	Nee	Nee	Ja	Nee	2
2023			Information removed to preserve anonymity.	Information removed to preserve anonymity.	Nee	Nee	Ja	Nee	4
2022	1			Information removed to preserve anonymity.	Nee	Ja	Nee	Nee	2
2022	7			Information removed to preserve anonymity.			Nee	Nee	3
2023	8			Information removed to preserve anonymity.				Nee	2
2023		Information removed to preserve anonymity.		Information removed to preserve anonymity.			Nee	Nee	2
2023	15			Information removed to preserve anonymity.			Nee	Nee	2
2022	12			Information removed to preserve anonymity.				Ja	1
2022	17			Information removed to preserve anonymity.			Nee	Nee	2
2022	17			Information removed to preserve anonymity.			Nee	Ja	1
2023		Information removed to preserve anonymity.		Information removed to preserve anonymity.			Nee	Nee	2
2023	14			Information removed to preserve anonymity.				Nee	2
2022	13			Information removed to preserve anonymity.			Nee	Nee	2
2023		Information removed to preserve anonymity.		Information removed to preserve anonymity.			Nee	Nee	4
2022			Information removed to preserve anonymity.	Information removed to preserve anonymity.	Nee	Nee	Ja	Nee	2
2023			Information removed to preserve anonymity.	Information removed to preserve anonymity.			Ja	Nee	4
2022		Information removed to preserve anonymity.		Information removed to preserve anonymity.	Nee	Ja	Nee	Nee	2
2023			Information removed to preserve anonymity.	Information removed to preserve anonymity.	Nee	Ja	Nee	Nee	2
2022	11			Information removed to preserve anonymity.			Nee	Nee	2
2022	15			Information removed to preserve anonymity.			Nee	Ja	1
2022	16			Information removed to preserve anonymity.	Nee	Ja	Nee	Ja	1
2022		Information removed to preserve anonymity.		Information removed to preserve anonymity.				Ja	1
2022	16			Information removed to preserve anonymity.			Nee	Nee	4
2022	17			Information removed to preserve anonymity.			Nee	Ja	1
2023		Information removed to preserve anonymity.		Information removed to preserve anonymity.	Nee	Ja	Nee	Ja	4
2022	1			Information removed to preserve anonymity.				Nee	2
2022			Information removed to preserve anonymity.	Information removed to preserve anonymity.	Ja	Nee	Ja	Nee	4
2023			Information removed to preserve anonymity.	Information removed to preserve anonymity.			Ja	Nee	4
2023			Information removed to preserve anonymity.	Information removed to preserve anonymity.	Nee	Nee	Ja	Nee	4
2023			Information removed to preserve anonymity.	Information removed to preserve anonymity.	Nee	Nee	Ja	Nee	3
2022		Information removed to preserve anonymity.		Information removed to preserve anonymity.	Nee	Ja	Nee	Nee	2
2022	12			Information removed to preserve anonymity.			Nee	Nee	2
2022			Information removed to preserve anonymity.	Information removed to preserve anonymity.	Nee	Nee	Ja	Nee	4
2022			Information removed to preserve anonymity.	Information removed to preserve anonymity.	Ja	Nee	Ja	Nee	4
2023	2			Information removed to preserve anonymity.	Nee	Ja	Nee	Nee	2
2023			Information removed to preserve anonymity.	Information removed to preserve anonymity.			Ja	Nee	3
2023			Information removed to preserve anonymity.	Information removed to preserve anonymity.	Nee	Nee	Ja	Nee	4
2023			Information removed to preserve anonymity.	Information removed to preserve anonymity.	Ja	Nee	Ja	Nee	4
2023			Information removed to preserve anonymity.	Information removed to preserve anonymity.		Nee	Ja	Nee	2
2023			Information removed to preserve anonymity.	Information removed to preserve anonymity.	Nee	Nee	Ja	Nee	4
2023	6			Information removed to preserve anonymity.			Nee	Nee	2
2023	16			Information removed to preserve anonymity.			Nee	Nee	2
2022			Information removed to preserve anonymity.	Information removed to preserve anonymity.	Nee	Nee	Ja	Nee	4
2023	17			Information removed to preserve anonymity.	Nee	Ja	Nee	Ja	4
2023			Information removed to preserve anonymity.	Information removed to preserve anonymity.	Nee	Nee	Ja	Nee	4
2023	15			Information removed to preserve anonymity.			Nee	Nee	2
2023		Information removed to preserve anonymity.		Information removed to preserve anonymity.			Nee	Nee	2
2023	2			Information removed to preserve anonymity.				Nee	2
2023			Information removed to preserve anonymity.	Information removed to preserve anonymity.		Ja	Nee	Nee	2
2023		Information removed to preserve anonymity.		Information removed to preserve anonymity.			Nee	Nee	2
2022		Information removed to preserve anonymity.		Information removed to preserve anonymity.	Nee		Nee	Nee	2
2022		Information removed to preserve anonymity.		Information removed to preserve anonymity.	Nee	Ja	Nee	Nee	2
2022	1			Information removed to preserve anonymity.	Nee	Ja	Nee	Nee	4
2022	4			Information removed to preserve anonymity.			Nee	Nee	2
2022			Information removed to preserve anonymity.	Information removed to preserve anonymity.	Nee	Nee	Ja	Nee	4
2022			Information removed to preserve anonymity.	Information removed to preserve anonymity.	Nee	Nee	Ja	Nee	4
2022			Information removed to preserve anonymity.	Information removed to preserve anonymity.	Nee	Nee	Ja	Nee	2
2022			Information removed to preserve anonymity.	Information removed to preserve anonymity.	Nee	Nee	Ja	Nee	4
2022			Information removed to preserve anonymity.	Information removed to preserve anonymity.	Nee	Nee	Ja	Nee	4
2022			Information removed to preserve anonymity.	Information removed to preserve anonymity.	Nee	Nee	Ja	Nee	2
2022			Information removed to preserve anonymity.	Information removed to preserve anonymity.	Nee	Nee	Ja	Nee	4
2022			Information removed to preserve anonymity.	Information removed to preserve anonymity.	Nee	Nee	Ja	Nee	4
2022			Information removed to preserve anonymity.	Information removed to preserve anonymity.	Ja	Nee	Ja	Nee	2
2022			Information removed to preserve anonymity.	Information removed to preserve anonymity.	Nee	Nee	Nee	Nee	2
2022			Information removed to preserve anonymity.	Information removed to preserve anonymity.			Nee	Nee	4
2022			Information removed to preserve anonymity.	Information removed to preserve anonymity.	Nee	Nee	Ja	Nee	3
2022			Information removed to preserve anonymity.	Information removed to preserve anonymity.	Nee	Nee	Ja	Ja	4
2022			Information removed to preserve anonymity.	Information removed to preserve anonymity.	Nee	Nee	Ja	Nee	4
2022			Information removed to preserve anonymity.	Information removed to preserve anonymity.	Nee	Nee	Nee	Nee	4
2022			Information removed to preserve anonymity.	Information removed to preserve anonymity.	Nee	Nee	Ja	Nee	4
2022			Information removed to preserve anonymity.	Information removed to preserve anonymity.	Nee	Nee	Ja	Nee	4
2022			Information removed to preserve anonymity.	Information removed to preserve anonymity.	Nee	Nee	Ja	Nee	4
2022			Information removed to preserve anonymity.	Information removed to preserve anonymity.	Nee	Nee	Ja	Nee	2
2022			Information removed to preserve anonymity.	Information removed to preserve anonymity.	Nee	Nee	Ja	Nee	2
2022			Information removed to preserve anonymity.	Information removed to preserve anonymity.	Nee	Nee	Ja	Nee	4
2022			Information removed to preserve anonymity.	Information removed to preserve anonymity.	Nee	Nee	Ja	Nee	2
2022			Information removed to preserve anonymity.	Information removed to preserve anonymity.	Ja	Nee	Ja	Nee	2
2022			Information removed to preserve anonymity.	Information removed to preserve anonymity.	Nee	Nee	Nee	Nee	2
2022			Information removed to preserve anonymity.	Information removed to preserve anonymity.	Nee	Nee	Nee	Nee	2
2022			Information removed to preserve anonymity.	Information removed to preserve anonymity.	Nee	Nee	Ja	Nee	4
2022			Information removed to preserve anonymity.	Information removed to preserve anonymity.	Nee	Nee	Ja	Nee	4
2022			Information removed to preserve anonymity.	Information removed to preserve anonymity.	Ja	Nee	Nee	Nee	2
2022			Information removed to preserve anonymity.	Information removed to preserve anonymity.	Nee	Nee	Ja	Nee	2
2022			Information removed to preserve anonymity.	Information removed to preserve anonymity.			Ja	Nee	2
2022			Information removed to preserve anonymity.	Information removed to preserve anonymity.	Nee	Nee	Nee	Nee	4
2022			Information removed to preserve anonymity.	Information removed to preserve anonymity.	Nee	Nee	Nee	Nee	2
2022			Information removed to preserve anonymity.	Information removed to preserve anonymity.	Nee	Nee	Nee	Nee	2
2022			Information removed to preserve anonymity.	Information removed to preserve anonymity.	Nee	Nee	Ja	Nee	4
2022			Information removed to preserve anonymity.	Information removed to preserve anonymity.	Nee	Ja	Nee	Nee	2
2022			Information removed to preserve anonymity.	Information removed to preserve anonymity.	Nee	Ja	Nee	Nee	2
2022			Information removed to preserve anonymity.	Information removed to preserve anonymity.	Nee	Ja	Nee	Nee	2
2022			Information removed to preserve anonymity.	Information removed to preserve anonymity.	Nee	Ja	Nee	Nee	4
2022			Information removed to preserve anonymity.	Information removed to preserve anonymity.		Ja	Nee	Nee	2
2022			Information removed to preserve anonymity.	Information removed to preserve anonymity.	Nee	Ja	Nee	Nee	2
2022			Information removed to preserve anonymity.	Information removed to preserve anonymity.	Nee	Ja	Nee	Nee	2
2022			Information removed to preserve anonymity.	Information removed to preserve anonymity.	Nee	Ja	Nee	Nee	2
2023		Information removed to preserve anonymity.		Information removed to preserve anonymity.	Nee	Ja	Nee	Nee	4
2023		Information removed to preserve anonymity.		Information removed to preserve anonymity.	Ja	Ja	Nee	Nee	2
2023		Information removed to preserve anonymity.		Information removed to preserve anonymity.	Nee	Ja	Nee	Nee	2
2023		Information removed to preserve anonymity.		Information removed to preserve anonymity.		Ja	Nee	Nee	2
2023		Information removed to preserve anonymity.		Information removed to preserve anonymity.	Nee	Ja	Nee	Nee	2
2023		Information removed to preserve anonymity.		Information removed to preserve anonymity.			Nee	Ja	4
2023	11			Information removed to preserve anonymity.			Nee	Nee	2
2023	15			Information removed to preserve anonymity.	Nee	Ja	Nee	Nee	2
2023			Information removed to preserve anonymity.	Information removed to preserve anonymity.	Nee	Nee	Ja	Nee	2
2023			Information removed to preserve anonymity.	Information removed to preserve anonymity.	Nee	Nee	Nee	Nee	4
2023			Information removed to preserve anonymity.	Information removed to preserve anonymity.	Nee	Nee	Ja	Nee	2
2023			Information removed to preserve anonymity.	Information removed to preserve anonymity.	Nee	Nee	Ja	Nee	2
2023			Information removed to preserve anonymity.	Information removed to preserve anonymity.	Nee	Nee	Ja	Nee	4
2023			Information removed to preserve anonymity.	Information removed to preserve anonymity.	Nee	Nee	Nee	Nee	2
2023			Information removed to preserve anonymity.	Information removed to preserve anonymity.	Nee	Nee	Ja	Nee	4
2023			Information removed to preserve anonymity.	Information removed to preserve anonymity.	Nee	Nee	Ja	Nee	4
2023			Information removed to preserve anonymity.	Information removed to preserve anonymity.	Nee	Nee	Ja	Nee	4
2023			Information removed to preserve anonymity.	Information removed to preserve anonymity.	Nee	Nee	Ja	Nee	4
2023			Information removed to preserve anonymity.	Information removed to preserve anonymity.	Nee	Nee	Ja	Nee	2
2023			Information removed to preserve anonymity.	Information removed to preserve anonymity.	Nee	Nee	Ja	Nee	2
2023			Information removed to preserve anonymity.	Information removed to preserve anonymity.	Nee	Nee	Nee	Nee	1
2023			Information removed to preserve anonymity.	Information removed to preserve anonymity.	Nee	Nee	Nee	Nee	2
2023			Information removed to preserve anonymity.	Information removed to preserve anonymity.	Nee	Nee	Ja	Nee	4
2023			Information removed to preserve anonymity.	Information removed to preserve anonymity.	Nee	Nee	Ja	Nee	4
2023			Information removed to preserve anonymity.	Information removed to preserve anonymity.	Nee		Nee	Nee	1
2023			Information removed to preserve anonymity.	Information removed to preserve anonymity.	Nee	Nee	Nee	Onbekend	1
2023			Information removed to preserve anonymity.	Information removed to preserve anonymity.	Nee	Nee	Nee	Nee	4
2023			Information removed to preserve anonymity.	Information removed to preserve anonymity.	Nee	Nee	Ja	Nee	4
2023			Information removed to preserve anonymity.	Information removed to preserve anonymity.	Nee	Nee	Ja	Nee	4
2023			Information removed to preserve anonymity.	Information removed to preserve anonymity.	Nee	Nee	Ja	Nee	4
2023			Information removed to preserve anonymity.	Information removed to preserve anonymity.	Nee	Nee	Nee	Nee	2
2023			Information removed to preserve anonymity.	Information removed to preserve anonymity.	Nee	Nee	Ja	Nee	2
2023			Information removed to preserve anonymity.	Information removed to preserve anonymity.	Nee	Nee	Nee	Nee	2
2023			Information removed to preserve anonymity.	Information removed to preserve anonymity.	Ja	Nee	Nee	Nee	2
2023			Information removed to preserve anonymity.	Information removed to preserve anonymity.	Nee	Nee	Nee	Nee	2
2023			Information removed to preserve anonymity.	Information removed to preserve anonymity.	Nee	Ja	Nee	Nee	2
2023			Information removed to preserve anonymity.	Information removed to preserve anonymity.	Nee	Ja	Nee	Nee	2
2023			Information removed to preserve anonymity.	Information removed to preserve anonymity.	Nee	Ja	Nee	Nee	2
2023			Information removed to preserve anonymity.	Information removed to preserve anonymity.	Nee	Ja	Nee	Nee	2
2023			Information removed to preserve anonymity.	Information removed to preserve anonymity.		Ja	Nee	Nee	4
2023			Information removed to preserve anonymity.	Information removed to preserve anonymity.	Nee	Ja	Nee	Nee	2
2023			Information removed to preserve anonymity.	Information removed to preserve anonymity.	Nee	Ja	Nee	Nee	2
2023			Information removed to preserve anonymity.	Information removed to preserve anonymity.	Nee	Ja	Nee	Nee	2
2023			Information removed to preserve anonymity.	Information removed to preserve anonymity.	Nee	Ja	Nee	Nee	2

## Sheet: Late termination of pregnancy
Jaar	zw_AantalWekenZwanger	Provincie	zw_Vereningbaar
2022	25	Information removed to preserve anonymity.	Nee
2022	25	Information removed to preserve anonymity.	Nee
2023	25	Information removed to preserve anonymity.	Ja
2023	34	Information removed to preserve anonymity.	Nee
2022	24	Information removed to preserve anonymity.	Nee
2022	31	Information removed to preserve anonymity.	Ja
2023	27	Information removed to preserve anonymity.	Nee
2023	28	Information removed to preserve anonymity.	Ja
2023	32	Information removed to preserve anonymity.	Ja
2022	34	Information removed to preserve anonymity.	Nee
2023	34	Information removed to preserve anonymity.	Nee
2023	31	Information removed to preserve anonymity.	Ja
2022	30	Information removed to preserve anonymity.	Nee
2022	24	Information removed to preserve anonymity.	Ja
2022	35	Information removed to preserve anonymity.	Nee
2022	29	Information removed to preserve anonymity.	Nee
2023	24	Information removed to preserve anonymity.	Nee
2023	24	Information removed to preserve anonymity.	Ja
2023	25	Information removed to preserve anonymity.	Ja
2022	24	Information removed to preserve anonymity.	Ja
2023	0	Information removed to preserve anonymity.	Nee
2023	30	Information removed to preserve anonymity.	Nee
2022	33	Information removed to preserve anonymity.	Nee
2022	35	Information removed to preserve anonymity.	Nee
2022	37	Information removed to preserve anonymity.	Nee
2022	32	Information removed to preserve anonymity.	Nee
2022	32	Information removed to preserve anonymity.	Nee
2023	0	Information removed to preserve anonymity.	Nee
2022	24	Information removed to preserve anonymity.	Nee
2022	0	Information removed to preserve anonymity.	Ja
2022	29	Information removed to preserve anonymity.	Nee
2022	32	Information removed to preserve anonymity.	Ja
2023	31	Information removed to preserve anonymity.	Nee
2023	25	Information removed to preserve anonymity.	Nee
2023	23	Information removed to preserve anonymity.	Ja
2023	24	Information removed to preserve anonymity.	Nee
2023	23	Information removed to preserve anonymity.	Nee
2022	24	Information removed to preserve anonymity.	Nee
2022	24	Information removed to preserve anonymity.	Ja
2022	24	Information removed to preserve anonymity.	Ja
2022	29	Information removed to preserve anonymity.	Nee
2022	32	Information removed to preserve anonymity.	Ja
2022	24	Information removed to preserve anonymity.	Nee
2023	33	Information removed to preserve anonymity.	Ja
2023	25	Information removed to preserve anonymity.	Ja
2023	34	Information removed to preserve anonymity.	Ja
2023	25	Information removed to preserve anonymity.	Nee
2023	35	Information removed to preserve anonymity.	Ja
2022	27	Information removed to preserve anonymity.	Nee
2023	22	Information removed to preserve anonymity.	Ja
2023	30	Information removed to preserve anonymity.	Nee
2023	30	Information removed to preserve anonymity.	Nee

## Sheet: FARR 2022
Datum	Episode	Pat. #	M/V	Geboortedatum	Leeftijd	Aard van overlijden / conclusie	Provincie van overlijden	Urine	Bloed tbv toxicologie	Categorie	Minder dan 24 weken zwangerschap	Langer dan 24 uur geleefd	Doodgeboren	Schouw door forensisch arts	Aantal weken zwangerschap	Verenigbaar met leven	Opmerkingen
Information removed to preserve anonymity.	S50	Information removed to preserve anonymity.	Information removed to preserve anonymity.	Information removed to preserve anonymity.	1	Niet natuurlijk overlijden	Information removed to preserve anonymity.	Information removed to preserve anonymity.	Information removed to preserve anonymity.	Information removed to preserve anonymity.		Ja	Nee	Ja
Information removed to preserve anonymity.	S40	Information removed to preserve anonymity.	Information removed to preserve anonymity.	Information removed to preserve anonymity.	15	Niet natuurlijk overlijden	Information removed to preserve anonymity.	Information removed to preserve anonymity.	Information removed to preserve anonymity.	Information removed to preserve anonymity.		Ja	Nee	Ja
Information removed to preserve anonymity.	S60	Information removed to preserve anonymity.	Information removed to preserve anonymity.	Information removed to preserve anonymity.	0	Niet overtuigd van natuurlijk	Information removed to preserve anonymity.	Information removed to preserve anonymity.	Information removed to preserve anonymity.	Information removed to preserve anonymity.	Nee	Ja	Nee	Ja	40	Ja	Geen toestemming NODOK, Information removed to preserve anonymity.
Information removed to preserve anonymity.	S24	Information removed to preserve anonymity.	Information removed to preserve anonymity.	Information removed to preserve anonymity.	14	Niet natuurlijk overlijden	Information removed to preserve anonymity.	Information removed to preserve anonymity.	Information removed to preserve anonymity.	Information removed to preserve anonymity.		Ja	Nee	Ja
Information removed to preserve anonymity.	S24	Information removed to preserve anonymity.	Information removed to preserve anonymity.	Information removed to preserve anonymity.	15	Niet natuurlijk overlijden	Information removed to preserve anonymity.	Information removed to preserve anonymity.	Information removed to preserve anonymity.	Information removed to preserve anonymity.		Ja	Nee	Ja
Information removed to preserve anonymity.	S24	Information removed to preserve anonymity.	Information removed to preserve anonymity.	Information removed to preserve anonymity.	16	Niet natuurlijk overlijden	Information removed to preserve anonymity.	Information removed to preserve anonymity.	Information removed to preserve anonymity.	Information removed to preserve anonymity.		Ja	Nee	Ja
Information removed to preserve anonymity.	S12	Information removed to preserve anonymity.	Information removed to preserve anonymity.	Information removed to preserve anonymity.	10	Niet natuurlijk overlijden	Information removed to preserve anonymity.	Information removed to preserve anonymity.	Information removed to preserve anonymity.	Information removed to preserve anonymity.		Ja	Nee	Ja
Information removed to preserve anonymity.	S10	Information removed to preserve anonymity.	Information removed to preserve anonymity.	Information removed to preserve anonymity.	0	Niet natuurlijk overlijden	Information removed to preserve anonymity.	Information removed to preserve anonymity.	Information removed to preserve anonymity.	Information removed to preserve anonymity.
Information removed to preserve anonymity.	S12	Information removed to preserve anonymity.	Information removed to preserve anonymity.	Information removed to preserve anonymity.	3	Niet natuurlijk overlijden	Information removed to preserve anonymity.	Information removed to preserve anonymity.	Information removed to preserve anonymity.	Information removed to preserve anonymity.		Ja	Nee	Ja
Information removed to preserve anonymity.	S62	Information removed to preserve anonymity.	Information removed to preserve anonymity.	Information removed to preserve anonymity.	14	Natuurlijk overlijden	Information removed to preserve anonymity.	Information removed to preserve anonymity.	Information removed to preserve anonymity.	Information removed to preserve anonymity.	Nee	Ja	Nee	Nee	Onbekend	Mogelijk	Information removed to preserve anonymity.
Information removed to preserve anonymity.	S62	Information removed to preserve anonymity.	Information removed to preserve anonymity.	Information removed to preserve anonymity.	0	Natuurlijk overlijden	Information removed to preserve anonymity.	Information removed to preserve anonymity.	Information removed to preserve anonymity.	Information removed to preserve anonymity.	Nee	Nee	Nee	Nee	24	Nee
Information removed to preserve anonymity.	S62	Information removed to preserve anonymity.	Information removed to preserve anonymity.	Information removed to preserve anonymity.	0	Natuurlijk overlijden	Information removed to preserve anonymity.	Information removed to preserve anonymity.	Information removed to preserve anonymity.	Information removed to preserve anonymity.	Nee	Ja	Nee	Nee	Onbekend	Mogelijk	Information removed to preserve anonymity.
Information removed to preserve anonymity.	S62	Information removed to preserve anonymity.	Information removed to preserve anonymity.	Information removed to preserve anonymity.	0	Natuurlijk overlijden	Information removed to preserve anonymity.	Information removed to preserve anonymity.	Information removed to preserve anonymity.	Information removed to preserve anonymity.	Nee	Nee	Ja	Nee	37	Nee
Information removed to preserve anonymity.	S62	Information removed to preserve anonymity.	Information removed to preserve anonymity.	Information removed to preserve anonymity.	0	Natuurlijk overlijden	Information removed to preserve anonymity.	Information removed to preserve anonymity.	Information removed to preserve anonymity.	Information removed to preserve anonymity.	Nee	Ja	Nee	Nee	27	Mogelijk	Information removed to preserve anonymity.
Information removed to preserve anonymity.	S62	Information removed to preserve anonymity.	Information removed to preserve anonymity.	Information removed to preserve anonymity.	0	Natuurlijk overlijden	Information removed to preserve anonymity.	Information removed to preserve anonymity.	Information removed to preserve anonymity.	Information removed to preserve anonymity.	Nee	Ja	Nee	Nee	28	Mogelijk	Information removed to preserve anonymity.
Information removed to preserve anonymity.	S41	Information removed to preserve anonymity.	Information removed to preserve anonymity.	Information removed to preserve anonymity.	16	Niet natuurlijk overlijden	Information removed to preserve anonymity.	Information removed to preserve anonymity.	Information removed to preserve anonymity.	Information removed to preserve anonymity.		Ja	Nee	Ja
Information removed to preserve anonymity.	S62	Information removed to preserve anonymity.	Information removed to preserve anonymity.	Information removed to preserve anonymity.	0	Natuurlijk overlijden	Information removed to preserve anonymity.	Information removed to preserve anonymity.	Information removed to preserve anonymity.	Information removed to preserve anonymity.	Nee	Nee	Ja	Nee	Onbekend	Mogelijk	Information removed to preserve anonymity.
Information removed to preserve anonymity.	S02	Information removed to preserve anonymity.	Information removed to preserve anonymity.	Information removed to preserve anonymity.	1	Natuurlijk overlijden	Information removed to preserve anonymity.	Information removed to preserve anonymity.	Information removed to preserve anonymity.	Information removed to preserve anonymity.	Nee	Ja	Nee	Ja	Onbekend	N.v.t.
Information removed to preserve anonymity.	S62	Information removed to preserve anonymity.	Information removed to preserve anonymity.	Information removed to preserve anonymity.	0	Natuurlijk overlijden	Information removed to preserve anonymity.	Information removed to preserve anonymity.	Information removed to preserve anonymity.	Information removed to preserve anonymity.	Nee	Nee	Ja	Nee	25	Nee
Information removed to preserve anonymity.	S62	Information removed to preserve anonymity.	Information removed to preserve anonymity.	Information removed to preserve anonymity.	0	Natuurlijk overlijden	Information removed to preserve anonymity.	Information removed to preserve anonymity.	Information removed to preserve anonymity.	Information removed to preserve anonymity.	Nee	Nee	Ja	Nee	24	Nee
Information removed to preserve anonymity.	S62	Information removed to preserve anonymity.	Information removed to preserve anonymity.	Information removed to preserve anonymity.	2	Natuurlijk overlijden	Information removed to preserve anonymity.	Information removed to preserve anonymity.	Information removed to preserve anonymity.	Information removed to preserve anonymity.	Nee	Ja	Nee	Nee	Onbekend	N.v.t.
Information removed to preserve anonymity.	S62	Information removed to preserve anonymity.	Information removed to preserve anonymity.	Information removed to preserve anonymity.	0	Natuurlijk overlijden	Information removed to preserve anonymity.	Information removed to preserve anonymity.	Information removed to preserve anonymity.	Information removed to preserve anonymity.	Nee	Ja	Nee	Ja	Onbekend	N.v.t.
Information removed to preserve anonymity.	S17	Information removed to preserve anonymity.	Information removed to preserve anonymity.	Information removed to preserve anonymity.	0	Niet natuurlijk overlijden	Information removed to preserve anonymity.	Information removed to preserve anonymity.	Information removed to preserve anonymity.	Information removed to preserve anonymity.
Information removed to preserve anonymity.	S62	Information removed to preserve anonymity.	Information removed to preserve anonymity.	Information removed to preserve anonymity.	0	Natuurlijk overlijden	Information removed to preserve anonymity.	Information removed to preserve anonymity.	Information removed to preserve anonymity.	Information removed to preserve anonymity.	Nee	Ja	Nee	Nee	Onbekend	Nee
Information removed to preserve anonymity.	S62	Information removed to preserve anonymity.	Information removed to preserve anonymity.	Information removed to preserve anonymity.	1	Natuurlijk overlijden	Information removed to preserve anonymity.	Information removed to preserve anonymity.	Information removed to preserve anonymity.	Information removed to preserve anonymity.	Nee	Ja	Nee	Nee	Onbekend	Nee
Information removed to preserve anonymity.	S62	Information removed to preserve anonymity.	Information removed to preserve anonymity.	Information removed to preserve anonymity.	0	Natuurlijk overlijden	Information removed to preserve anonymity.	Information removed to preserve anonymity.	Information removed to preserve anonymity.	Information removed to preserve anonymity.	Nee	Ja	Nee	Nee	36	Nee
Information removed to preserve anonymity.	S62	Information removed to preserve anonymity.	Information removed to preserve anonymity.	Information removed to preserve anonymity.	0	Natuurlijk overlijden	Information removed to preserve anonymity.	Information removed to preserve anonymity.	Information removed to preserve anonymity.	Information removed to preserve anonymity.	Nee	Ja	Nee	Nee	32	Mogelijk	Information removed to preserve anonymity.
Information removed to preserve anonymity.	S62	Information removed to preserve anonymity.	Information removed to preserve anonymity.	Information removed to preserve anonymity.	0	Natuurlijk overlijden	Information removed to preserve anonymity.	Information removed to preserve anonymity.	Information removed to preserve anonymity.	Information removed to preserve anonymity.	Nee	Nee	Ja	Nee	29	Nee
Information removed to preserve anonymity.	S62	Information removed to preserve anonymity.	Information removed to preserve anonymity.	Information removed to preserve anonymity.	0	Natuurlijk overlijden	Information removed to preserve anonymity.	Information removed to preserve anonymity.	Information removed to preserve anonymity.	Information removed to preserve anonymity.	Nee	Nee	Ja	Nee	28	Nee
Information removed to preserve anonymity.	S62	Information removed to preserve anonymity.	Information removed to preserve anonymity.	Information removed to preserve anonymity.	8	Natuurlijk overlijden	Information removed to preserve anonymity.	Information removed to preserve anonymity.	Information removed to preserve anonymity.	Information removed to preserve anonymity.	Nee	Ja	Nee	Nee	Onbekend	N.v.t.
Information removed to preserve anonymity.	S01	Information removed to preserve anonymity.	Information removed to preserve anonymity.	Information removed to preserve anonymity.	0	Natuurlijk overlijden	Information removed to preserve anonymity.	Information removed to preserve anonymity.	Information removed to preserve anonymity.	Information removed to preserve anonymity.	Nee	Ja	Nee	Ja	Onbekend	N.v.t.	Geen toestemming NODOK, Information removed to preserve anonymity.
Information removed to preserve anonymity.	S10	Information removed to preserve anonymity.	Information removed to preserve anonymity.	Information removed to preserve anonymity.	16	Niet natuurlijk overlijden	Information removed to preserve anonymity.	Information removed to preserve anonymity.	Information removed to preserve anonymity.	Information removed to preserve anonymity.		Ja	Nee	Ja
Information removed to preserve anonymity.	S62	Information removed to preserve anonymity.	Information removed to preserve anonymity.	Information removed to preserve anonymity.	0	Natuurlijk overlijden	Information removed to preserve anonymity.	Information removed to preserve anonymity.	Information removed to preserve anonymity.	Information removed to preserve anonymity.	Nee	Nee	Ja	Nee	27	Nee
Information removed to preserve anonymity.	S62	Information removed to preserve anonymity.	Information removed to preserve anonymity.	Information removed to preserve anonymity.	0	Natuurlijk overlijden	Information removed to preserve anonymity.	Information removed to preserve anonymity.	Information removed to preserve anonymity.	Information removed to preserve anonymity.	Nee	Nee	Ja	Nee	27	Nee
Information removed to preserve anonymity.	S62	Information removed to preserve anonymity.	Information removed to preserve anonymity.	Information removed to preserve anonymity.	0	Natuurlijk overlijden	Information removed to preserve anonymity.	Information removed to preserve anonymity.	Information removed to preserve anonymity.	Information removed to preserve anonymity.	Nee	Nee	Ja	Nee	40	Nee
Information removed to preserve anonymity.	S62	Information removed to preserve anonymity.	Information removed to preserve anonymity.	Information removed to preserve anonymity.	0	Natuurlijk overlijden	Information removed to preserve anonymity.	Information removed to preserve anonymity.	Information removed to preserve anonymity.	Information removed to preserve anonymity.	Nee	Ja	Nee	Nee	24	Nee
Information removed to preserve anonymity.	S62	Information removed to preserve anonymity.	Information removed to preserve anonymity.	Information removed to preserve anonymity.	0	Natuurlijk overlijden	Information removed to preserve anonymity.	Information removed to preserve anonymity.	Information removed to preserve anonymity.	Information removed to preserve anonymity.	Nee	Nee	Ja	Nee	38	Nee
Information removed to preserve anonymity.	S40	Information removed to preserve anonymity.	Information removed to preserve anonymity.	Information removed to preserve anonymity.	0	Niet natuurlijk overlijden	Information removed to preserve anonymity.	Information removed to preserve anonymity.	Information removed to preserve anonymity.	Information removed to preserve anonymity.
Information removed to preserve anonymity.	S62	Information removed to preserve anonymity.	Information removed to preserve anonymity.	Information removed to preserve anonymity.	0	Natuurlijk overlijden	Information removed to preserve anonymity.	Information removed to preserve anonymity.	Information removed to preserve anonymity.	Information removed to preserve anonymity.	Nee	Nee	Ja	Nee	38	Nee
Information removed to preserve anonymity.	S62	Information removed to preserve anonymity.	Information removed to preserve anonymity.	Information removed to preserve anonymity.	0	Natuurlijk overlijden	Information removed to preserve anonymity.	Information removed to preserve anonymity.	Information removed to preserve anonymity.	Information removed to preserve anonymity.	Nee	Ja	Nee	Nee	Onbekend	Mogelijk	Information removed to preserve anonymity.
Information removed to preserve anonymity.	S62	Information removed to preserve anonymity.	Information removed to preserve anonymity.	Information removed to preserve anonymity.	0	Natuurlijk overlijden	Information removed to preserve anonymity.	Information removed to preserve anonymity.	Information removed to preserve anonymity.	Information removed to preserve anonymity.	Nee	Ja	Nee	Nee	26	Mogelijk	Information removed to preserve anonymity.
Information removed to preserve anonymity.	S24	Information removed to preserve anonymity.	Information removed to preserve anonymity.	Information removed to preserve anonymity.	15	Niet natuurlijk overlijden	Information removed to preserve anonymity.	Information removed to preserve anonymity.	Information removed to preserve anonymity.	Information removed to preserve anonymity.		Ja	Nee	Ja
Information removed to preserve anonymity.	S62	Information removed to preserve anonymity.	Information removed to preserve anonymity.	Information removed to preserve anonymity.	0	Natuurlijk overlijden	Information removed to preserve anonymity.	Information removed to preserve anonymity.	Information removed to preserve anonymity.	Information removed to preserve anonymity.	Nee	Ja	Nee	Nee	28	Nee
Information removed to preserve anonymity.	S62	Information removed to preserve anonymity.	Information removed to preserve anonymity.	Information removed to preserve anonymity.	0	Natuurlijk overlijden	Information removed to preserve anonymity.	Information removed to preserve anonymity.	Information removed to preserve anonymity.	Information removed to preserve anonymity.	Nee	Nee	Ja	Nee	27	Nee
Information removed to preserve anonymity.	S62	Information removed to preserve anonymity.	Information removed to preserve anonymity.	Information removed to preserve anonymity.	0	Natuurlijk overlijden	Information removed to preserve anonymity.	Information removed to preserve anonymity.	Information removed to preserve anonymity.	Information removed to preserve anonymity.	Nee	Ja	Nee	Nee	Onbekend	Nee
Information removed to preserve anonymity.	S62	Information removed to preserve anonymity.	Information removed to preserve anonymity.	Information removed to preserve anonymity.	0	Natuurlijk overlijden	Information removed to preserve anonymity.	Information removed to preserve anonymity.	Information removed to preserve anonymity.	Information removed to preserve anonymity.	Nee	Nee	Ja	Nee	40	Nee
Information removed to preserve anonymity.	S62	Information removed to preserve anonymity.	Information removed to preserve anonymity.	Information removed to preserve anonymity.	0	Natuurlijk overlijden	Information removed to preserve anonymity.	Information removed to preserve anonymity.	Information removed to preserve anonymity.	Information removed to preserve anonymity.	Onbekend	Nee	Nee	Nee	Onbekend	Nee
Information removed to preserve anonymity.	S62	Information removed to preserve anonymity.	Information removed to preserve anonymity.	Information removed to preserve anonymity.	0	Natuurlijk overlijden	Information removed to preserve anonymity.	Information removed to preserve anonymity.	Information removed to preserve anonymity.	Information removed to preserve anonymity.	Nee	Nee	Nee	Nee	38	Nee
Information removed to preserve anonymity.	S62	Information removed to preserve anonymity.	Information removed to preserve anonymity.	Information removed to preserve anonymity.	0	Niet overtuigd van natuurlijk	Information removed to preserve anonymity.	Information removed to preserve anonymity.	Information removed to preserve anonymity.	Information removed to preserve anonymity.	Nee	Ja	Nee	Ja	Onbekend	N.v.t.	Niet duidelijk waarom geen NODOK procedure is ingezet
Information removed to preserve anonymity.	S12	Information removed to preserve anonymity.	Information removed to preserve anonymity.	Information removed to preserve anonymity.	4	Niet natuurlijk overlijden	Information removed to preserve anonymity.	Information removed to preserve anonymity.	Information removed to preserve anonymity.	Information removed to preserve anonymity.		Ja	Nee	Ja
Information removed to preserve anonymity.	S62	Information removed to preserve anonymity.	Information removed to preserve anonymity.	Information removed to preserve anonymity.	0	Natuurlijk overlijden	Information removed to preserve anonymity.	Information removed to preserve anonymity.	Information removed to preserve anonymity.	Information removed to preserve anonymity.	Nee	Nee	Nee	Nee	40	Nee
Information removed to preserve anonymity.	S62	Information removed to preserve anonymity.	Information removed to preserve anonymity.	Information removed to preserve anonymity.	0	Natuurlijk overlijden	Information removed to preserve anonymity.	Information removed to preserve anonymity.	Information removed to preserve anonymity.	Information removed to preserve anonymity.	Onbekend	Nee	Ja	Nee	Onbekend	Nee
Information removed to preserve anonymity.	S10	Information removed to preserve anonymity.	Information removed to preserve anonymity.	Information removed to preserve anonymity.	10	Niet natuurlijk overlijden	Information removed to preserve anonymity.	Information removed to preserve anonymity.	Information removed to preserve anonymity.	Information removed to preserve anonymity.		Ja	Nee	Ja
Information removed to preserve anonymity.	S11	Information removed to preserve anonymity.	Information removed to preserve anonymity.	Information removed to preserve anonymity.	0	Niet natuurlijk overlijden	Information removed to preserve anonymity.	Information removed to preserve anonymity.	Information removed to preserve anonymity.	Information removed to preserve anonymity.
Information removed to preserve anonymity.	S62	Information removed to preserve anonymity.	Information removed to preserve anonymity.	Information removed to preserve anonymity.	0	Niet natuurlijk overlijden	Information removed to preserve anonymity.	Information removed to preserve anonymity.	Information removed to preserve anonymity.	Information removed to preserve anonymity.	Nee	Ja	Nee	Ja	Onbekend	N.v.t.
Information removed to preserve anonymity.	S62	Information removed to preserve anonymity.	Information removed to preserve anonymity.	Information removed to preserve anonymity.	0	Natuurlijk overlijden	Information removed to preserve anonymity.	Information removed to preserve anonymity.	Information removed to preserve anonymity.	Information removed to preserve anonymity.	Nee	Ja	Nee	Nee	39	Nee
Information removed to preserve anonymity.	S62	Information removed to preserve anonymity.	Information removed to preserve anonymity.	Information removed to preserve anonymity.	0	Natuurlijk overlijden	Information removed to preserve anonymity.	Information removed to preserve anonymity.	Information removed to preserve anonymity.	Information removed to preserve anonymity.	Nee	Ja	Nee	Nee	26	Nee
Information removed to preserve anonymity.	S62	Information removed to preserve anonymity.	Information removed to preserve anonymity.	Information removed to preserve anonymity.	0	Natuurlijk overlijden	Information removed to preserve anonymity.	Information removed to preserve anonymity.	Information removed to preserve anonymity.	Information removed to preserve anonymity.	Nee	Ja	Nee	Nee	41	Nee
Information removed to preserve anonymity.	S62	Information removed to preserve anonymity.	Information removed to preserve anonymity.	Information removed to preserve anonymity.	2	Natuurlijk overlijden	Information removed to preserve anonymity.	Information removed to preserve anonymity.	Information removed to preserve anonymity.	Information removed to preserve anonymity.	Nee	Ja	Nee	Nee	Onbekend	Nee
Information removed to preserve anonymity.	S62	Information removed to preserve anonymity.	Information removed to preserve anonymity.	Information removed to preserve anonymity.	0	Natuurlijk overlijden	Information removed to preserve anonymity.	Information removed to preserve anonymity.	Information removed to preserve anonymity.	Information removed to preserve anonymity.	Nee	Nee	Ja	Nee	36	Nee
Information removed to preserve anonymity.	S62	Information removed to preserve anonymity.	Information removed to preserve anonymity.	Information removed to preserve anonymity.	0	Natuurlijk overlijden	Information removed to preserve anonymity.	Information removed to preserve anonymity.	Information removed to preserve anonymity.	Information removed to preserve anonymity.	Nee	Nee	Ja	Nee	26	Nee
Information removed to preserve anonymity.	S62	Information removed to preserve anonymity.	Information removed to preserve anonymity.	Information removed to preserve anonymity.	0	Natuurlijk overlijden	Information removed to preserve anonymity.	Information removed to preserve anonymity.	Information removed to preserve anonymity.	Information removed to preserve anonymity.	Nee	Ja	Nee	Nee	37	Nee
Information removed to preserve anonymity.	S62	Information removed to preserve anonymity.	Information removed to preserve anonymity.	Information removed to preserve anonymity.	0	Natuurlijk overlijden	Information removed to preserve anonymity.	Information removed to preserve anonymity.	Information removed to preserve anonymity.	Information removed to preserve anonymity.	Nee	Ja	Nee	Nee	Onbekend	Mogelijk	Information removed to preserve anonymity.
Information removed to preserve anonymity.	S62	Information removed to preserve anonymity.	Information removed to preserve anonymity.	Information removed to preserve anonymity.	0	Natuurlijk overlijden	Information removed to preserve anonymity.	Information removed to preserve anonymity.	Information removed to preserve anonymity.	Information removed to preserve anonymity.	Nee	Nee	Ja	Nee	40	Nee
Information removed to preserve anonymity.	S62	Information removed to preserve anonymity.	Information removed to preserve anonymity.	Information removed to preserve anonymity.	0	Natuurlijk overlijden	Information removed to preserve anonymity.	Information removed to preserve anonymity.	Information removed to preserve anonymity.	Information removed to preserve anonymity.	Nee	Ja	Nee	Nee	28	Mogelijk	Information removed to preserve anonymity.
Information removed to preserve anonymity.	S62	Information removed to preserve anonymity.	Information removed to preserve anonymity.	Information removed to preserve anonymity.	0	Natuurlijk overlijden	Information removed to preserve anonymity.	Information removed to preserve anonymity.	Information removed to preserve anonymity.	Information removed to preserve anonymity.	Nee	Ja	Nee	Nee	Onbekend	Mogelijk	Information removed to preserve anonymity.
Information removed to preserve anonymity.	S62	Information removed to preserve anonymity.	Information removed to preserve anonymity.	Information removed to preserve anonymity.	0	Natuurlijk overlijden	Information removed to preserve anonymity.	Information removed to preserve anonymity.	Information removed to preserve anonymity.	Information removed to preserve anonymity.	Nee	Ja	Nee	Nee	29	Nee
Information removed to preserve anonymity.	S33	Information removed to preserve anonymity.	Information removed to preserve anonymity.	Information removed to preserve anonymity.	17	Niet natuurlijk overlijden	Information removed to preserve anonymity.	Information removed to preserve anonymity.	Information removed to preserve anonymity.	Information removed to preserve anonymity.		Ja	Nee	Ja
Information removed to preserve anonymity.	S61	Information removed to preserve anonymity.	Information removed to preserve anonymity.	Information removed to preserve anonymity.	0	Niet natuurlijk overlijden	Information removed to preserve anonymity.	Information removed to preserve anonymity.	Information removed to preserve anonymity.	Information removed to preserve anonymity.
Information removed to preserve anonymity.	S60	Information removed to preserve anonymity.	Information removed to preserve anonymity.	Information removed to preserve anonymity.	13	Niet overtuigd van natuurlijk	Information removed to preserve anonymity.	Information removed to preserve anonymity.	Information removed to preserve anonymity.	Information removed to preserve anonymity.	Nee	Ja	Nee	Ja	Onbekend	N.v.t.
Information removed to preserve anonymity.	S61	Information removed to preserve anonymity.	Information removed to preserve anonymity.	Information removed to preserve anonymity.	0	Niet natuurlijk overlijden	Information removed to preserve anonymity.	Information removed to preserve anonymity.	Information removed to preserve anonymity.	Information removed to preserve anonymity.
Information removed to preserve anonymity.	S61	Information removed to preserve anonymity.	Information removed to preserve anonymity.	Information removed to preserve anonymity.	0	Niet natuurlijk overlijden	Information removed to preserve anonymity.	Information removed to preserve anonymity.	Information removed to preserve anonymity.	Information removed to preserve anonymity.
Information removed to preserve anonymity.	S61	Information removed to preserve anonymity.	Information removed to preserve anonymity.	Information removed to preserve anonymity.	0	Niet natuurlijk overlijden	Information removed to preserve anonymity.	Information removed to preserve anonymity.	Information removed to preserve anonymity.	Information removed to preserve anonymity.
Information removed to preserve anonymity.	S61	Information removed to preserve anonymity.	Information removed to preserve anonymity.	Information removed to preserve anonymity.	0	Niet natuurlijk overlijden	Information removed to preserve anonymity.	Information removed to preserve anonymity.	Information removed to preserve anonymity.	Information removed to preserve anonymity.
Information removed to preserve anonymity.	S62	Information removed to preserve anonymity.	Information removed to preserve anonymity.	Information removed to preserve anonymity.	17	Natuurlijk overlijden	Information removed to preserve anonymity.	Information removed to preserve anonymity.	Information removed to preserve anonymity.	Information removed to preserve anonymity.	Nee	Ja	Nee	Nee	Onbekend	N.v.t.
Information removed to preserve anonymity.	S61	Information removed to preserve anonymity.	Information removed to preserve anonymity.	Information removed to preserve anonymity.	1	Niet natuurlijk overlijden	Information removed to preserve anonymity.	Information removed to preserve anonymity.	Information removed to preserve anonymity.	Information removed to preserve anonymity.		Ja	Nee	Ja
Information removed to preserve anonymity.	S62	Information removed to preserve anonymity.	Information removed to preserve anonymity.	Information removed to preserve anonymity.	4	Natuurlijk overlijden	Information removed to preserve anonymity.	Information removed to preserve anonymity.	Information removed to preserve anonymity.	Information removed to preserve anonymity.	Nee	Ja	Nee	Nee	Onbekend	N.v.t.
Information removed to preserve anonymity.	S10	Information removed to preserve anonymity.	Information removed to preserve anonymity.	Information removed to preserve anonymity.	7	Niet natuurlijk overlijden	Information removed to preserve anonymity.	Information removed to preserve anonymity.	Information removed to preserve anonymity.	Information removed to preserve anonymity.		Ja	Nee	Ja
Information removed to preserve anonymity.	S61	Information removed to preserve anonymity.	Information removed to preserve anonymity.	Information removed to preserve anonymity.	1	Niet natuurlijk overlijden	Information removed to preserve anonymity.	Information removed to preserve anonymity.	Information removed to preserve anonymity.	Information removed to preserve anonymity.		Ja	Nee	Ja
Information removed to preserve anonymity.	S62	Information removed to preserve anonymity.	Information removed to preserve anonymity.	Information removed to preserve anonymity.	0	Natuurlijk overlijden	Information removed to preserve anonymity.	Information removed to preserve anonymity.	Information removed to preserve anonymity.	Information removed to preserve anonymity.	Nee	Ja	Nee	Nee	Onbekend	Mogelijk	Information removed to preserve anonymity.
Information removed to preserve anonymity.	S62	Information removed to preserve anonymity.	Information removed to preserve anonymity.	Information removed to preserve anonymity.	0	Natuurlijk overlijden	Information removed to preserve anonymity.	Information removed to preserve anonymity.	Information removed to preserve anonymity.	Information removed to preserve anonymity.	Onbekend	Nee	Nee	Nee	Onbekend	Nee
Information removed to preserve anonymity.	S62	Information removed to preserve anonymity.	Information removed to preserve anonymity.	Information removed to preserve anonymity.	0	Natuurlijk overlijden	Information removed to preserve anonymity.	Information removed to preserve anonymity.	Information removed to preserve anonymity.	Information removed to preserve anonymity.	Nee	Nee	Ja	Nee	24	Nee
Information removed to preserve anonymity.	S62	Information removed to preserve anonymity.	Information removed to preserve anonymity.	Information removed to preserve anonymity.	0	Natuurlijk overlijden	Information removed to preserve anonymity.	Information removed to preserve anonymity.	Information removed to preserve anonymity.	Information removed to preserve anonymity.	Nee	Ja	Nee	Nee	25	Nee

## Sheet: FARR 2023
Datum	Episode	Pat. #	M/V	Geboortedatum	Leeftijd	Aard van overlijden / conclusie	Provincie van overlijden	Urine	Bloed tbv toxicologie	Categorie	Minder dan 24 weken zwangerschap	Langer dan 24 uur geleefd	Doodgeboren	Schouw door forensisch arts	Aantal weken zwangerschap	Verenigbaar met leven	Opmerkingen
Information removed to preserve anonymity.	S62	Information removed to preserve anonymity.	Information removed to preserve anonymity.	Information removed to preserve anonymity.	0	Natuurlijk overlijden	Information removed to preserve anonymity.	Information removed to preserve anonymity.	Information removed to preserve anonymity.	Information removed to preserve anonymity.	Nee	Ja	Nee	Nee	A terme	Nee
Information removed to preserve anonymity.	S62	Information removed to preserve anonymity.	Information removed to preserve anonymity.	Information removed to preserve anonymity.	4	Natuurlijk overlijden	Information removed to preserve anonymity.	Information removed to preserve anonymity.	Information removed to preserve anonymity.	Information removed to preserve anonymity.	Nee	Ja	Nee	Nee	Onbekend	Nee
Information removed to preserve anonymity.	S62	Information removed to preserve anonymity.	Information removed to preserve anonymity.	Information removed to preserve anonymity.	0	Natuurlijk overlijden	Information removed to preserve anonymity.	Information removed to preserve anonymity.	Information removed to preserve anonymity.	Information removed to preserve anonymity.	Nee	Ja	Nee	Nee	Onbekend	Mogelijk	Information removed to preserve anonymity.
Information removed to preserve anonymity.	S62	Information removed to preserve anonymity.	Information removed to preserve anonymity.	Information removed to preserve anonymity.	0	Natuurlijk overlijden	Information removed to preserve anonymity.	Information removed to preserve anonymity.	Information removed to preserve anonymity.	Information removed to preserve anonymity.	Nee	Ja	Nee	Nee	Onbekend	Nee
Information removed to preserve anonymity.	S62	Information removed to preserve anonymity.	Information removed to preserve anonymity.	Information removed to preserve anonymity.	0	Natuurlijk overlijden	Information removed to preserve anonymity.	Information removed to preserve anonymity.	Information removed to preserve anonymity.	Information removed to preserve anonymity.	Nee	Nee	Ja	Nee	24	Nee
Information removed to preserve anonymity.	S62	Information removed to preserve anonymity.	Information removed to preserve anonymity.	Information removed to preserve anonymity.	0	Natuurlijk overlijden	Information removed to preserve anonymity.	Information removed to preserve anonymity.	Information removed to preserve anonymity.	Information removed to preserve anonymity.	Nee	Nee	Ja	Nee	37	Nee
Information removed to preserve anonymity.	S62	Information removed to preserve anonymity.	Information removed to preserve anonymity.	Information removed to preserve anonymity.	0	Natuurlijk overlijden	Information removed to preserve anonymity.	Information removed to preserve anonymity.	Information removed to preserve anonymity.	Information removed to preserve anonymity.	Nee	Nee	Nee	Nee	Onbekend	Nee
Information removed to preserve anonymity.	S62	Information removed to preserve anonymity.	Information removed to preserve anonymity.	Information removed to preserve anonymity.	0	Natuurlijk overlijden	Information removed to preserve anonymity.	Information removed to preserve anonymity.	Information removed to preserve anonymity.	Information removed to preserve anonymity.	Onbekend	Nee	Ja	Nee	25	Nee
2023-01-15	S60	163203	M	2022-11-02	0	Niet natuurlijk overlijden	Zuid-Holland	Ja	Ja	Moord/doodslag	Onbekend	Ja	Nee	Ja	Onbekend	N.v.t.	Sectie bij NFI
2023-01-17	S27	163248	V	2005-07-05	17	Niet natuurlijk overlijden	Zuid-Holland	Ja	Ja	Zelfmoord springen/botsing/stomp geweld	Onbekend	Ja	Nee	Ja	Onbekend	N.v.t.
2023-01-23	S44	163293	M	2012-03-01	10	Niet natuurlijk overlijden	Zuid-Holland	Ja	Ja	Moord/doodslag	Onbekend	Ja	Nee	Ja	Onbekend	N.v.t.	Sectie bij NFI
Information removed to preserve anonymity.	S62	Information removed to preserve anonymity.	Information removed to preserve anonymity.	Information removed to preserve anonymity.	0	Natuurlijk overlijden	Information removed to preserve anonymity.	Information removed to preserve anonymity.	Information removed to preserve anonymity.	Information removed to preserve anonymity.	Onbekend	Ja	Nee	Nee	Onbekend	Nee
Information removed to preserve anonymity.	S62	Information removed to preserve anonymity.	Information removed to preserve anonymity.	Information removed to preserve anonymity.	0	Natuurlijk overlijden	Information removed to preserve anonymity.	Information removed to preserve anonymity.	Information removed to preserve anonymity.	Information removed to preserve anonymity.	Nee	Ja	Nee	Nee	31	Onbekend
Information removed to preserve anonymity.	S62	Information removed to preserve anonymity.	Information removed to preserve anonymity.	Information removed to preserve anonymity.	0	Natuurlijk overlijden	Information removed to preserve anonymity.	Information removed to preserve anonymity.	Information removed to preserve anonymity.	Information removed to preserve anonymity.	Nee	Ja	Nee	Nee	25	Mogelijk	Information removed to preserve anonymity.
Information removed to preserve anonymity.	S62	Information removed to preserve anonymity.	Information removed to preserve anonymity.	Information removed to preserve anonymity.	0	Natuurlijk overlijden	Information removed to preserve anonymity.	Information removed to preserve anonymity.	Information removed to preserve anonymity.	Information removed to preserve anonymity.	Onbekend	Ja	Nee	Nee	Onbekend	Nee
Information removed to preserve anonymity.	S62	Information removed to preserve anonymity.	Information removed to preserve anonymity.	Information removed to preserve anonymity.	4	Natuurlijk overlijden	Information removed to preserve anonymity.	Information removed to preserve anonymity.	Information removed to preserve anonymity.	Information removed to preserve anonymity.	Onbekend	Ja	Nee	Nee	Onbekend	Nee
Information removed to preserve anonymity.	S62	Information removed to preserve anonymity.	Information removed to preserve anonymity.	Information removed to preserve anonymity.	0	Natuurlijk overlijden	Information removed to preserve anonymity.	Information removed to preserve anonymity.	Information removed to preserve anonymity.	Information removed to preserve anonymity.	Nee	Nee	Ja	Nee	37	Nee
Information removed to preserve anonymity.	S62	Information removed to preserve anonymity.	Information removed to preserve anonymity.	Information removed to preserve anonymity.	0	Natuurlijk overlijden	Information removed to preserve anonymity.	Information removed to preserve anonymity.	Information removed to preserve anonymity.	Information removed to preserve anonymity.	Onbekend	Ja	Nee	Nee	Onbekend	Mogelijk	Information removed to preserve anonymity.
Information removed to preserve anonymity.	S62	Information removed to preserve anonymity.	Information removed to preserve anonymity.	Information removed to preserve anonymity.	0	Natuurlijk overlijden	Information removed to preserve anonymity.	Information removed to preserve anonymity.	Information removed to preserve anonymity.	Information removed to preserve anonymity.	Nee	Nee	Nee	Nee	28	Nee
Information removed to preserve anonymity.	S62	Information removed to preserve anonymity.	Information removed to preserve anonymity.	Information removed to preserve anonymity.	0	Natuurlijk overlijden	Information removed to preserve anonymity.	Information removed to preserve anonymity.	Information removed to preserve anonymity.	Information removed to preserve anonymity.	Nee	Nee	Ja	Nee	40	Nee
Information removed to preserve anonymity.	S62	Information removed to preserve anonymity.	Information removed to preserve anonymity.	Information removed to preserve anonymity.	9	Natuurlijk overlijden	Information removed to preserve anonymity.	Information removed to preserve anonymity.	Information removed to preserve anonymity.	Information removed to preserve anonymity.	Onbekend	Ja	Nee	Nee	Onbekend	Mogelijk
Information removed to preserve anonymity.	S62	Information removed to preserve anonymity.	Information removed to preserve anonymity.	Information removed to preserve anonymity.	0	Natuurlijk overlijden	Information removed to preserve anonymity.	Information removed to preserve anonymity.	Information removed to preserve anonymity.	Information removed to preserve anonymity.	Nee	Nee	Ja	Nee	31	Nee
2023-03-06	S44	164442	M	2023-02-08	0	Niet natuurlijk overlijden	Zuid-Holland	Ja	Ja	Moord/doodslag	Onbekend	Ja	Nee	Ja	Onbekend	N.v.t.	Sectie bij NFI
Information removed to preserve anonymity.	S62	Information removed to preserve anonymity.	Information removed to preserve anonymity.	Information removed to preserve anonymity.	0	Natuurlijk overlijden	Information removed to preserve anonymity.	Information removed to preserve anonymity.	Information removed to preserve anonymity.	Information removed to preserve anonymity.	Nee	Nee	Ja	Nee	31	Nee
Information removed to preserve anonymity.	S62	Information removed to preserve anonymity.	Information removed to preserve anonymity.	Information removed to preserve anonymity.	0	Natuurlijk overlijden	Information removed to preserve anonymity.	Information removed to preserve anonymity.	Information removed to preserve anonymity.	Information removed to preserve anonymity.	Nee	Nee	Ja	Nee	38	Nee
Information removed to preserve anonymity.	S62	Information removed to preserve anonymity.	Information removed to preserve anonymity.	Information removed to preserve anonymity.	0	Natuurlijk overlijden	Information removed to preserve anonymity.	Information removed to preserve anonymity.	Information removed to preserve anonymity.	Information removed to preserve anonymity.	Nee	Ja	Nee	Nee	24	Nee
Information removed to preserve anonymity.	S62	Information removed to preserve anonymity.	Information removed to preserve anonymity.	Information removed to preserve anonymity.	1	Natuurlijk overlijden	Information removed to preserve anonymity.	Information removed to preserve anonymity.	Information removed to preserve anonymity.	Information removed to preserve anonymity.	Onbekend	Ja	Nee	Nee	Onbekend	Nee
Information removed to preserve anonymity.	S62	Information removed to preserve anonymity.	Information removed to preserve anonymity.	Information removed to preserve anonymity.	0	Natuurlijk overlijden	Information removed to preserve anonymity.	Information removed to preserve anonymity.	Information removed to preserve anonymity.	Information removed to preserve anonymity.	Nee	Nee	Nee	Nee	40	Nee
Information removed to preserve anonymity.	S62	Information removed to preserve anonymity.	Information removed to preserve anonymity.	Information removed to preserve anonymity.	0	Natuurlijk overlijden	Information removed to preserve anonymity.	Information removed to preserve anonymity.	Information removed to preserve anonymity.	Information removed to preserve anonymity.	Onbekend	Nee	Ja	Nee	Onbekend	Nee
Information removed to preserve anonymity.	S62	Information removed to preserve anonymity.	Information removed to preserve anonymity.	Information removed to preserve anonymity.	4	Natuurlijk overlijden	Information removed to preserve anonymity.	Information removed to preserve anonymity.	Information removed to preserve anonymity.	Information removed to preserve anonymity.	Onbekend	Ja	Nee	Nee	Onbekend	Mogelijk
Information removed to preserve anonymity.	S62	Information removed to preserve anonymity.	Information removed to preserve anonymity.	Information removed to preserve anonymity.	0	Natuurlijk overlijden	Information removed to preserve anonymity.	Information removed to preserve anonymity.	Information removed to preserve anonymity.	Information removed to preserve anonymity.	Nee	Nee	Ja	Nee	34	Nee
Information removed to preserve anonymity.	S62	Information removed to preserve anonymity.	Information removed to preserve anonymity.	Information removed to preserve anonymity.	0	Natuurlijk overlijden	Information removed to preserve anonymity.	Information removed to preserve anonymity.	Information removed to preserve anonymity.	Information removed to preserve anonymity.	Onbekend	Ja	Nee	Nee	Onbekend	Mogelijk
2023-03-27	S60	165252	V	2017-05-27	5	Niet overtuigd van natuurlijk	Zuid-Holland	Ja	Ja	NODOK	Onbekend	Ja	Nee	Ja	Onbekend	N.v.t.
2023-03-31	S15	165311	M	2023-02-04	0	Niet natuurlijk overlijden	Zuid-Holland	Nee	Nee	Moord/doodslag	Onbekend	Ja	Nee	Ja	Onbekend	N.v.t.
2023-04-02	S50	165383	M	2019-04-04	3	Niet natuurlijk overlijden	Zuid-Holland	Nee	Nee	Medisch handelen	Onbekend	Ja	Nee	Ja	Onbekend	N.v.t.	Sectie bij NFI
Information removed to preserve anonymity.	S62	Information removed to preserve anonymity.	Information removed to preserve anonymity.	Information removed to preserve anonymity.	0	Natuurlijk overlijden	Information removed to preserve anonymity.	Information removed to preserve anonymity.	Information removed to preserve anonymity.	Information removed to preserve anonymity.	Nee	Ja	Nee	Nee	27	Mogelijk
Information removed to preserve anonymity.	S62	Information removed to preserve anonymity.	Information removed to preserve anonymity.	Information removed to preserve anonymity.	0	Natuurlijk overlijden	Information removed to preserve anonymity.	Information removed to preserve anonymity.	Information removed to preserve anonymity.	Information removed to preserve anonymity.	Nee	Ja	Nee	Nee	32	Mogelijk
Information removed to preserve anonymity.	S62	Information removed to preserve anonymity.	Information removed to preserve anonymity.	Information removed to preserve anonymity.	0	Natuurlijk overlijden	Information removed to preserve anonymity.	Information removed to preserve anonymity.	Information removed to preserve anonymity.	Information removed to preserve anonymity.	Onbekend	Ja	Nee	Nee	Onbekend	Mogelijk
Information removed to preserve anonymity.	S62	Information removed to preserve anonymity.	Information removed to preserve anonymity.	Information removed to preserve anonymity.	10	Natuurlijk overlijden	Information removed to preserve anonymity.	Information removed to preserve anonymity.	Information removed to preserve anonymity.	NODOK	Onbekend	Ja	Nee	Ja	Onbekend	Mogelijk
Information removed to preserve anonymity.	S62	Information removed to preserve anonymity.	Information removed to preserve anonymity.	Information removed to preserve anonymity.	0	Natuurlijk overlijden	Information removed to preserve anonymity.	Information removed to preserve anonymity.	Information removed to preserve anonymity.	Information removed to preserve anonymity.	Onbekend	Nee	Ja	Nee	Onbekend	Nee
Information removed to preserve anonymity.	S62	Information removed to preserve anonymity.	Information removed to preserve anonymity.	Information removed to preserve anonymity.	0	Natuurlijk overlijden	Information removed to preserve anonymity.	Information removed to preserve anonymity.	Information removed to preserve anonymity.	Information removed to preserve anonymity.	Nee	Nee	Ja	Nee	32	Nee
2023-04-29	S40	166077	V	2013-09-09	9	Niet natuurlijk overlijden	Zuid-Holland	Nee	Nee	Moord/doodslag	Onbekend	Ja	Nee	Ja	Onbekend	N.v.t.	Overleg met NFI, evidente reden voor niet afnemen bloed/urine
Information removed to preserve anonymity.	S62	Information removed to preserve anonymity.	Information removed to preserve anonymity.	Information removed to preserve anonymity.	0	Natuurlijk overlijden	Information removed to preserve anonymity.	Information removed to preserve anonymity.	Information removed to preserve anonymity.	Information removed to preserve anonymity.	Nee	Ja	Nee	Nee	28	Nee
Information removed to preserve anonymity.	S62	Information removed to preserve anonymity.	Information removed to preserve anonymity.	Information removed to preserve anonymity.	0	Natuurlijk overlijden	Information removed to preserve anonymity.	Information removed to preserve anonymity.	Information removed to preserve anonymity.	Information removed to preserve anonymity.	Nee	Nee	Nee	Nee	Onbekend	Nee
Information removed to preserve anonymity.	S62	Information removed to preserve anonymity.	Information removed to preserve anonymity.	Information removed to preserve anonymity.	0	Natuurlijk overlijden	Information removed to preserve anonymity.	Information removed to preserve anonymity.	Information removed to preserve anonymity.	Information removed to preserve anonymity.	Nee	Nee	Nee	Nee	Onbekend	Nee
Information removed to preserve anonymity.	S62	Information removed to preserve anonymity.	Information removed to preserve anonymity.	Information removed to preserve anonymity.	0	Natuurlijk overlijden	Information removed to preserve anonymity.	Information removed to preserve anonymity.	Information removed to preserve anonymity.	Information removed to preserve anonymity.	Nee	Nee	Ja	Nee	37	Nee
Information removed to preserve anonymity.	S62	Information removed to preserve anonymity.	Information removed to preserve anonymity.	Information removed to preserve anonymity.	0	Natuurlijk overlijden	Information removed to preserve anonymity.	Information removed to preserve anonymity.	Information removed to preserve anonymity.	Information removed to preserve anonymity.	Nee	Nee	Ja	Nee	41	Nee	Bekende oorzaak, geen nader onderzoek
2023-05-09	S23	166324	V	2009-08-31	13	Niet natuurlijk overlijden	Zuid-Holland	Ja	Ja	Zelfmoord intoxicatie	Onbekend	Ja	Nee	Ja	Onbekend	N.v.t.
Information removed to preserve anonymity.	S62	Information removed to preserve anonymity.	Information removed to preserve anonymity.	Information removed to preserve anonymity.	0	Natuurlijk overlijden	Information removed to preserve anonymity.	Information removed to preserve anonymity.	Information removed to preserve anonymity.	Information removed to preserve anonymity.	Onbekend	Nee	Nee	Nee	Onbekend	Nee
Information removed to preserve anonymity.	S62	Information removed to preserve anonymity.	Information removed to preserve anonymity.	Information removed to preserve anonymity.	0	Natuurlijk overlijden	Information removed to preserve anonymity.	Information removed to preserve anonymity.	Information removed to preserve anonymity.	Information removed to preserve anonymity.	Nee	Ja	Nee	Nee	24	Nee
Information removed to preserve anonymity.	S62	Information removed to preserve anonymity.	Information removed to preserve anonymity.	Information removed to preserve anonymity.	0	Natuurlijk overlijden	Information removed to preserve anonymity.	Information removed to preserve anonymity.	Information removed to preserve anonymity.	Information removed to preserve anonymity.	Nee	Nee	Ja	Nee	34	Mogelijk	Onderzoek volgt
Information removed to preserve anonymity.	S62	Information removed to preserve anonymity.	Information removed to preserve anonymity.	Information removed to preserve anonymity.	0	Natuurlijk overlijden	Information removed to preserve anonymity.	Information removed to preserve anonymity.	Information removed to preserve anonymity.	Information removed to preserve anonymity.	Nee	Nee	Ja	Nee	24	Nee	Onderzoek volgt
2023-05-28	S10	166802	M	2006-02-22	17	Niet natuurlijk overlijden	Zuid-Holland	Nee	Nee	Ongeval Verkeer	Onbekend	Ja	Nee	Ja	Onbekend	N.v.t.
Information removed to preserve anonymity.	S62	Information removed to preserve anonymity.	Information removed to preserve anonymity.	Information removed to preserve anonymity.	17	Natuurlijk overlijden	Information removed to preserve anonymity.	Information removed to preserve anonymity.	Information removed to preserve anonymity.	Information removed to preserve anonymity.	Onbekend	Ja	Nee	Nee	Onbekend	Mogelijk
Information removed to preserve anonymity.	S62	Information removed to preserve anonymity.	Information removed to preserve anonymity.	Information removed to preserve anonymity.	0	Natuurlijk overlijden	Information removed to preserve anonymity.	Information removed to preserve anonymity.	Information removed to preserve anonymity.	NODOK	Nee	Ja	Nee	Ja	36	Mogelijk
Information removed to preserve anonymity.	S62	Information removed to preserve anonymity.	Information removed to preserve anonymity.	Information removed to preserve anonymity.	0	Natuurlijk overlijden	Information removed to preserve anonymity.	Information removed to preserve anonymity.	Information removed to preserve anonymity.	Information removed to preserve anonymity.	Nee	Nee	Nee	Nee	24	Mogelijk	Onderzoek volgt
Information removed to preserve anonymity.	S62	Information removed to preserve anonymity.	Information removed to preserve anonymity.	Information removed to preserve anonymity.	0	Natuurlijk overlijden	Information removed to preserve anonymity.	Information removed to preserve anonymity.	Information removed to preserve anonymity.	Information removed to preserve anonymity.	Nee	Nee	Ja	Nee	32	Mogelijk	Onderzoek volgt
Information removed to preserve anonymity.	S62	Information removed to preserve anonymity.	Information removed to preserve anonymity.	Information removed to preserve anonymity.	3	Natuurlijk overlijden	Information removed to preserve anonymity.	Information removed to preserve anonymity.	Information removed to preserve anonymity.	Information removed to preserve anonymity.	Onbekend	Ja	Nee	Nee	Onbekend	Nee
Information removed to preserve anonymity.	S62	Information removed to preserve anonymity.	Information removed to preserve anonymity.	Information removed to preserve anonymity.	15	Natuurlijk overlijden	Information removed to preserve anonymity.	Information removed to preserve anonymity.	Information removed to preserve anonymity.	Information removed to preserve anonymity.	Onbekend	Ja	Nee	Nee	Onbekend	Nee
Information removed to preserve anonymity.	S62	Information removed to preserve anonymity.	Information removed to preserve anonymity.	Information removed to preserve anonymity.	0	Natuurlijk overlijden	Information removed to preserve anonymity.	Information removed to preserve anonymity.	Information removed to preserve anonymity.	Information removed to preserve anonymity.	Onbekend	Ja	Nee	Nee	Onbekend	Nee
Information removed to preserve anonymity.	S62	Information removed to preserve anonymity.	Information removed to preserve anonymity.	Information removed to preserve anonymity.	2	Natuurlijk overlijden	Information removed to preserve anonymity.	Information removed to preserve anonymity.	Information removed to preserve anonymity.	Information removed to preserve anonymity.	Onbekend	Ja	Nee	Nee	Onbekend	Nee
Information removed to preserve anonymity.	S62	Information removed to preserve anonymity.	Information removed to preserve anonymity.	Information removed to preserve anonymity.	0	Natuurlijk overlijden	Information removed to preserve anonymity.	Information removed to preserve anonymity.	Information removed to preserve anonymity.	Information removed to preserve anonymity.	Onbekend	Ja	Nee	Nee	Onbekend	Nee
2023-06-10	S12	167159	V	2010-01-06	13	Niet natuurlijk overlijden	Zuid-Holland	Nee	Nee	Ongeval verdrinking	Onbekend	Ja	Nee	Ja	Onbekend	N.v.t.
Information removed to preserve anonymity.	S62	Information removed to preserve anonymity.	Information removed to preserve anonymity.	Information removed to preserve anonymity.	1	Natuurlijk overlijden	Information removed to preserve anonymity.	Information removed to preserve anonymity.	Information removed to preserve anonymity.	NODOK	Onbekend	Ja	Nee	Ja	Onbekend	Mogelijk
Information removed to preserve anonymity.	S62	Information removed to preserve anonymity.	Information removed to preserve anonymity.	Information removed to preserve anonymity.	0	Natuurlijk overlijden	Information removed to preserve anonymity.	Information removed to preserve anonymity.	Information removed to preserve anonymity.	Information removed to preserve anonymity.	Nee	Nee	Ja	Nee	38	Nee	Onderzoek volgt
Information removed to preserve anonymity.	S62	Information removed to preserve anonymity.	Information removed to preserve anonymity.	Information removed to preserve anonymity.	3	Natuurlijk overlijden	Information removed to preserve anonymity.	Information removed to preserve anonymity.	Information removed to preserve anonymity.	Information removed to preserve anonymity.	Onbekend	Ja	Nee	Nee	Onbekend	Mogelijk
Information removed to preserve anonymity.	S62	Information removed to preserve anonymity.	Information removed to preserve anonymity.	Information removed to preserve anonymity.	13	Natuurlijk overlijden	Information removed to preserve anonymity.	Information removed to preserve anonymity.	Information removed to preserve anonymity.	Information removed to preserve anonymity.	Onbekend	Ja	Nee	Nee	Onbekend	Nee
Information removed to preserve anonymity.	S62	Information removed to preserve anonymity.	Information removed to preserve anonymity.	Information removed to preserve anonymity.	0	Natuurlijk overlijden	Information removed to preserve anonymity.	Information removed to preserve anonymity.	Information removed to preserve anonymity.	Information removed to preserve anonymity.	Nee	Ja	Nee	Nee	25	Nee
Information removed to preserve anonymity.	S62	Information removed to preserve anonymity.	Information removed to preserve anonymity.	Information removed to preserve anonymity.	0	Natuurlijk overlijden	Information removed to preserve anonymity.	Information removed to preserve anonymity.	Information removed to preserve anonymity.	Information removed to preserve anonymity.	Nee	Ja	Nee	Nee	31	Nee
2023-06-26	S24	167570	M	2006-10-16	16	Niet natuurlijk overlijden	Zuid-Holland	Ja	Ja	Zelfmoord verhanging	Onbekend	Ja	Nee	Ja	Onbekend	N.v.t.
Information removed to preserve anonymity.	S01	Information removed to preserve anonymity.	Information removed to preserve anonymity.	Information removed to preserve anonymity.	0	Natuurlijk overlijden	Information removed to preserve anonymity.	Information removed to preserve anonymity.	Information removed to preserve anonymity.	NODOK	Nee	Ja	Nee	Ja	A terme	Mogelijk	Onderzoek volgt
2023-07-05	S61	167754	V	2023-07-04	0	Niet natuurlijk overlijden	Zuid-Holland	Nee	Nee	Laat afgebroken zwangerschap	Nee	Nee	Ja	Ja	28	Nee
2023-07-20	S12	168091	M	2018-07-23	4	Niet natuurlijk overlijden	Zuid-Holland	Nee	Nee	Ongeval verdrinking	Onbekend	Ja	Nee	Ja	Onbekend	N.v.t.
2023-07-25	S61	168267	M	2023-07-25	0	Niet natuurlijk overlijden	Zuid-Holland	Nee	Nee	Laat afgebroken zwangerschap	Nee	Nee	Ja	Ja	30	Nee
2023-08-19	S15	168705	V	2012-02-22	11	Niet natuurlijk overlijden	Zuid-Holland	Nee	Nee	Ongeval anderszins	Onbekend	Ja	Nee	Ja	Onbekend	N.v.t.
Information removed to preserve anonymity.	S61	Information removed to preserve anonymity.	Information removed to preserve anonymity.	Information removed to preserve anonymity.	0	Natuurlijk overlijden	Information removed to preserve anonymity.	Information removed to preserve anonymity.	Information removed to preserve anonymity.	NODOK	Onbekend	Ja	Nee	Ja	Onbekend	N.v.t.
Information removed to preserve anonymity.	S01	Information removed to preserve anonymity.	Information removed to preserve anonymity.	Information removed to preserve anonymity.	3	Natuurlijk overlijden	Information removed to preserve anonymity.	Information removed to preserve anonymity.	Information removed to preserve anonymity.	NODOK	Onbekend	Ja	Nee	Ja	Onbekend	N.v.t.
Information removed to preserve anonymity.	S62	Information removed to preserve anonymity.	Information removed to preserve anonymity.	Information removed to preserve anonymity.	0	Natuurlijk overlijden	Information removed to preserve anonymity.	Information removed to preserve anonymity.	Information removed to preserve anonymity.	NODOK	Onbekend	Ja	Nee	Ja	Onbekend	N.v.t.	Information removed to preserve anonymity.
2023-09-14	S10	169441	M	2011-01-04	12	Niet natuurlijk overlijden	Zuid-Holland	Nee	Nee	Ongeval Verkeer	Onbekend	Ja	Nee	Ja	Onbekend	N.v.t.
Information removed to preserve anonymity.	S62	Information removed to preserve anonymity.	Information removed to preserve anonymity.	Information removed to preserve anonymity.	0	Natuurlijk overlijden	Information removed to preserve anonymity.	Information removed to preserve anonymity.	Information removed to preserve anonymity.	NODOK	Nee	Ja	Nee	Ja	Onbekend	N.v.t.
2023-09-28	S41	169784	V	2009-03-05	14	Niet natuurlijk overlijden	Zuid-Holland	Nee	Nee	Moord/doodslag	Onbekend	Ja	Nee	Ja	Onbekend	N.v.t.
Information removed to preserve anonymity.	S01	Information removed to preserve anonymity.	Information removed to preserve anonymity.	Information removed to preserve anonymity.	0	Natuurlijk overlijden	Information removed to preserve anonymity.	Information removed to preserve anonymity.	Information removed to preserve anonymity.	Information removed to preserve anonymity.	Onbekend	Ja	Nee	Ja	Onbekend	N.v.t.	Geen toestemming NODOK
2023-10-07	S45	170017	M	2014-01-15	9	Niet natuurlijk overlijden	Zuid-Holland	Nee	Nee	Moord/doodslag	Onbekend	Ja	Nee	Ja	Onbekend	N.v.t.	Sectie bij NFI
2023-10-13	S24	170173	V	2007-03-29	16	Niet natuurlijk overlijden	Zuid-Holland	Nee	Ja	Zelfmoord verhanging	Onbekend	Ja	Nee	Ja	Onbekend	N.v.t.	Urine niet verkrijgbaar
Information removed to preserve anonymity.	S62	Information removed to preserve anonymity.	Information removed to preserve anonymity.	Information removed to preserve anonymity.	0	Natuurlijk overlijden	Information removed to preserve anonymity.	Information removed to preserve anonymity.	Information removed to preserve anonymity.	Information removed to preserve anonymity.	Nee	Ja	Nee	Ja	39	Mogelijk	Geen toestemming NODOK
Information removed to preserve anonymity.	S62	Information removed to preserve anonymity.	Information removed to preserve anonymity.	Information removed to preserve anonymity.	1	Natuurlijk overlijden	Information removed to preserve anonymity.	Information removed to preserve anonymity.	Information removed to preserve anonymity.	Information removed to preserve anonymity.	Onbekend	Ja	Nee	Nee	Onbekend	Nee
2023-11-19	S62	171173	V	2018-08-14	5	Niet overtuigd van natuurlijk	Zuid-Holland	Nee	Ja	Niet natuurlijk overlijden	Onbekend	Ja	Nee	Ja	Onbekend	N.v.t.	Geen toestemming NODOK, geen urine verkrijgbaar
Information removed to preserve anonymity.	S62	Information removed to preserve anonymity.	Information removed to preserve anonymity.	Information removed to preserve anonymity.	0	Natuurlijk overlijden	Information removed to preserve anonymity.	Information removed to preserve anonymity.	Information removed to preserve anonymity.	Information removed to preserve anonymity.	Onbekend	Nee	Nee	Nee	Onbekend	Nee
2023-12-18	S18	171976	M	2005-12-31	17	Niet natuurlijk overlijden	Zuid-Holland	Ja	Ja	Ongeval intoxicatie	Onbekend	Ja	Nee	Ja	Onbekend	N.v.t.
Information removed to preserve anonymity.	S62	Information removed to preserve anonymity.	Information removed to preserve anonymity.	Information removed to preserve anonymity.	0	Natuurlijk overlijden	Information removed to preserve anonymity.	Information removed to preserve anonymity.	Information removed to preserve anonymity.	NODOK	Onbekend	Ja	Nee	Ja	Onbekend	N.v.t.
